# Supplementary material for: PCDH10 is a neuronal receptor for western equine encephalitis virus
Source: Cell Res. 2024 Sep 20;34(11):802–5. doi: 10.1038/s41422-024-01031-1 (PMC11528095; doi:10.1038/s41422-024-01031-1)
Supplement: Supplementary file 2 — Supplementary Table S1 [file 41422_2024_1031_MOESM2_ESM.xlsx]

## Sheet: Dhamacon
Gene Symbol	Accession List	Promoted SINV-WEEV infection	Promoted VSV-DG-WEEV infection
GNAI2	BC014627, BC014627.2	-	-
ATP6V0D1	BC008861, BC008861.2	-	-
NDUFA12	BC005936, BC005936.1	-	-
SCAMP1	BC015065, BC015065.1	-	-
ROM1	BC008100, BC008100.1	-	-
UQCRH	BC015177, BC015177.1	-	-
PIGO	BC013987, BC013987.2	-	-
SDHD	BC005263, BC005263.1	-	-
POLR1C	BC008863, BC008863.2	-	-
ST6GALNAC5	BC001201, BC001201.1	-	-
RAB27B	BC027474, BC027474.1	-	-
CDH16	BC027912, BC027912.2	-	-
IFT27	BC000566, BC000566.2	-	-
CAV1	BC009685, BC009685.1	-	-
RND2	BC018096, BC018096.1	-	-
SLC35A3	BC005136, BC005136.2	-	-
NLGN4Y	BC032567, BC032567.1	-	-
RAB1A	BC000905, BC000905.2	-	-
SHC1	BC014158, BC014158.2	-	-
ERO1L	BC012941, BC012941.1	-	-
ATP6V0A1	BC032398, BC032398.1	-	-
RHOA	BC001360, BC001360.2	-	-
PLXNA1	BC032432, BC032432.1	-	-
NDUFS1	BC012068, BC012068.1	-	-
EPT1	BC021229, BC021229.2	-	-
TAZ	BC011515, BC011515.1	-	-
TUSC3	BC010370, BC010370.1	-	-
NDUFA9	BC009311, BC009311.2	-	-
STX18	BC014613, BC014613.2	-	-
ATP1B3	BC011835, BC011835.2	-	-
STX3	BC007405, BC007405.2	-	-
VPS29	BC032462, BC032462.1	-	-
GNA13	BC036756, BC036756.1	-	-
CYBA	BC028224, BC028224.1	-	-
TNFRSF9	BC006196, BC006196.2	-	-
ATP6V1C2	BC012142, BC012142.1	-	-
ITGB8	BC002630, BC002630.2	-	-
CDS2	BC025751, BC025751.1	-	-
SLC18A3	BC007765, BC007765.2	-	-
SOAT1	BC028940, BC028940.1	-	-
PSEN2	BC006365, BC006365.2	-	-
KPNA6	BC020520, BC020520.1	-	-
GNAZ	BC037333, BC037333.1	-	-
RHOC	BC007245, BC007245.1	-	-
QSOX1	BC017692, BC017692.1	-	-
RHOF	BC018208, BC018208.1	-	-
ST6GALNAC3	BC059363, BC059363.1	-	-
COX5A	BC024240, BC024240.2	-	-
RAB28	BC035054, BC035054.2	-	-
ATP5H	BC038092, BC038092.2	-	-
SLC12A1	BC040138, BC040138.2	-	-
RAB2B	BC066366, BC066366.1	-	-
SLC37A2	BC062990, BC062990.1	-	-
SFRP4	BC058911, BC058911.1	-	-
APBA3	BC008338, BC008338.1	-	-
RAB31	BC001148, BC001148.1	-	-
SLC25A5	BC056160, BC056160.1	-	-
RAB32	BC015061, BC015061.1	-	-
SDCBP	BC113676, BC113676.1	-	-
SLC4A5	BC109221, BC109221.2	-	-
SLC26A5	BC100832, BC100832.1	-	-
HTR3E	BC101185, BC101185.2	-	-
CD79A	BC113733, BC113733.1	-	-
CAV3	BC102036, BC102036.1	-	-
RAB11B	BC110081, BC110081.1	-	-
SLC25A25	BC103933, BC103933.1	-	-
PSMC3	BC106920, BC106920.2	-	-
GABARAP	BC106749, BC106749.1	-	-
SLC41A3	BC009039, BC009039.2	-	-
GNA15	BC013585, BC013585.1	-	-
ATP2B2	BC128575, BC128575.1	-	-
RAB7A	BC013728, BC013728.1	-	-
NXT2	BC120985, BC120985.1, NM_018698, NM_018698.4	-	-
SDHC	BC033626, BC033626.1	-	-
GNA11	BC001528, BC001528.2	-	-
HSPA8	BC016179, BC016179.1	-	-
RAB30	BC014213, BC014213.2	-	-
RAB6B	BC002510, BC002510.2	-	-
STT3B	BC015880, BC015880.1	-	-
RAB7L1	BC002585, BC002585.2	-	-
NDUFA7	BC003102, BC003102.1	-	-
RHOH	BC014261, BC014261.2	-	-
BAX	BC014175, BC014175.2	-	-
SRCRB4D	BC015651, BC015651.2	-	-
GNA12	BC009457, BC009457.1	-	-
GPAA1	BC006383, BC006383.2	-	-
BCL2L1	BC019307, BC019307.1	-	-
BNIP3	BC021989, BC021989.1	-	-
BCAP29	BC008478, BC008478.1	-	-
IFNGR1	BC005333, BC005333.1	-	-
DDOST	BC002594, BC002594.2	-	-
SLC30A4	BC026089, BC026089.2	-	-
PREB	BC016472, BC016472.1	-	-
SGMS2	BC028705, BC028705.1	-	-
CEPT1	BC032610, BC032610.2	-	-
PIGN	BC028363, BC028363.2	-	-
PSEN1	BC011729, BC011729.2	-	-
MFN1	BC040557, BC040557.1	-	-
RHOBTB3	BC041337, BC041337.2	-	-
SLC34A1	BC053349, BC053349.1	-	-
SLC9A6	BC049169, BC049169.1	-	-
PLSCR1	BC017901, BC017901.1	-	-
CH25H	BC017843, BC017843.1	-	-
RAB8B	BC020654, BC020654.1	-	-
EDA2R	BC034919, BC034919.1	-	-
COX4I1	BC047869, BC047869.1	-	-
TSPAN17	BC067105, BC067105.1	-	-
DOLPP1	BC040152, BC040152.1	-	-
SDHA	BC041016, BC041016.1	-	-
PEX13	BC067090, BC067090.1	-	-
SLC35A1	BC017807, BC017807.1	-	-
SLC37A3	BC028380, BC028380.1	-	-
RHOD	BC001338, BC001338.1	-	-
RND1	BC026356, BC026356.1	-	-
CD6	BC078669, BC078669.1	-	-
MCL1	BC017197, BC017197.2	-	-
ATP10D	BC057839, BC057839.1	-	-
SLC26A11	BC035900, BC035900.1	-	-
SLC39A4	BC062625, BC062625.1	-	-
DNM3	BC064546, BC064546.1	-	-
SLC2A12	BC070149, BC070149.1	-	-
IPO5	BC001497, BC001497.2	-	-
SYT1	BC058917, BC058917.1	-	-
SLC30A8	BC126446, BC126446.1	-	-
SLC35A5	BC013046, BC013046.1	-	-
SLC38A6	BC110378, BC110378.1	-	-
RABL2A	BC126129, BC126129.1	-	-
RAB27A	BC132800, BC132800.1	-	-
SLC37A4	BC015650, BC015650.2	-	-
BCL2L2	BC113522, BC113522.1	-	-
ATP1B2	BC126175, BC126175.1	-	-
CD79B	BC030210, BC030210.1	-	-
NXT1	BC003410, BC003410.1	-	-
COX6A1	BC007723, BC007723.2	-	-
RRAGA	BC006433, BC006433.1	-	-
SLC30A2	BC006251, BC006251.2	-	-
DNAJC27	BC034049, BC034049.1	-	-
SLC39A1	BC003152, BC003152.2	-	-
SFRP2	BC008666, BC008666.1	-	-
SLC16A4	BC021664, BC021664.1	-	-
SLC35A4	BC009906, BC009906.2	-	-
CYC1	BC020566, BC020566.1	-	-
IFNAR2	BC002793, BC002793.2	-	-
SLC25A43	BC019584, BC019584.1	-	-
B3GAT3	BC007906, BC007906.2	-	-
PLAUR	BC002788, BC002788.2	-	-
ST6GALNAC6	BC006564, BC006564.2	-	-
SCAMP2	BC004385, BC004385.1	-	-
PLSCR4	BC028354, BC028354.2	-	-
IFNAR1	BC021825, BC021825.1	-	-
NDUFS7	BC005954, BC005954.1	-	-
ARF1	BC011358, BC011358.1	-	-
RPN2	BC003560, BC003560.1	-	-
SLCO3A1	BC000585, BC000585.2	-	-
ARF5	BC003043, BC003043.1	-	-
ARF3	BC028402, BC028402.2	-	-
SLC20A1	BC019944, BC019944.1	-	-
DNM1L	BC024590, BC024590.1	-	-
ABCC11	BC039085, BC039085.1	-	-
LBR	BC020079, BC020079.1	-	-
IL22RA1	BC029273, BC029273.1	-	-
ATG5	BC002699, BC002699.2	-	-
SLC2A6	BC013740, BC013740.1	-	-
PMEL	BC001414, BC001414.2	-	-
MOXD1	BC018756, BC018756.1	-	-
UQCR11	BC000462, BC000462.2	-	-
COX7C	BC001005, BC001005.2	-	-
SLC35A2	BC035747, BC035747.1	-	-
NDUFS6	BC046155, BC046155.2	-	-
AQP8	BC040630, BC040630.1	-	-
BLZF1	BC020716, BC020716.1	-	-
SLC26A2	BC059390, BC059390.1	-	-
SLC17A3	BC017952, BC017952.1	-	-
RAB17	BC050426, BC050426.1	-	-
ATP6V0A4	BC109305, BC109305.1	-	-
SLC13A2	BC096277, BC096277.1	-	-
IL22RA2	BC125167, BC125167.1	-	-
HAS2	BC109071, BC109071.1	-	-
RHOQ	BC056154, BC056154.1	-	-
RAB5C	BC114439, BC114439.1	-	-
B3GAT2	BC113995, BC113995.1	-	-
CYP11B1	BC096285, BC096285.3	-	-
IL20RA	BC113574, BC113574.1	-	-
SLC30A1	BC121015, BC121015.1	-	-
CDH17	BC113464, BC113464.1	-	-
RAB6C	BC120999, BC120999.1	-	-
TCIRG1	BC018133, BC018133.1	-	-
ATP4B	BC029059, BC029059.1	-	-
GBA2	BC011363, BC011363.1	-	-
SLCO1B1	BC114376, BC114376.1	-	-
SLC15A1	BC096327, BC096327.1	-	-
HSF1	BC014638, BC014638.1	-	-
ATP1B1	BC000006, BC000006.2	-	-
TAP2	BC002751, BC002751.2	-	-
RRAGD	BC003088, BC003088.1	-	-
DBH	BC017174, BC017174.2	-	-
NDUFS3	BC000617, BC000617.2	-	-
SLCO6A1	BC034976, BC034976.2	-	-
SLC4A8	BC025994, BC025994.1	-	-
RND3	BC012513, BC012513.1	-	-
RAB33A	BC009996, BC009996.2	-	-
SCD5	BC004936, BC004936.1	-	-
VCP	BC007562, BC007562.1	-	-
RAB4A	BC004309, BC004309.1	-	-
RAB3A	BC011782, BC011782.2	-	-
RAB23	BC015021, BC015021.1	-	-
PPAPDC1B	BC033025, BC033025.1	-	-
SV2B	BC030011, BC030011.2	-	-
ETFDH	BC011890, BC011890.1	-	-
GNAI1	BC026326, BC026326.1	-	-
ARFGAP3	BC005122, BC005122.2	-	-
CD38	BC007964, BC007964.2	-	-
ARF6	BC008918, BC008918.2	-	-
PLXNA4	BC028744, BC028744.2	-	-
KPNA1	BC002374, BC002374.2	-	-
SEC63	BC048287, BC048287.1	-	-
PANX1	BC016931, BC016931.1	-	-
DAD1	BC009798, BC009798.1	-	-
ATP11B	BC042180, BC042180.1	-	-
TAP1	BC014081, BC014081.2	-	-
EPS8	BC030010, BC030010.2	-	-
NDUFA4L2	BC011910, BC011910.2	-	-
GPAM	BC030783, BC030783.1	-	-
GNAI3	BC025285, BC025285.1	-	-
COX8A	BC063025, BC063025.1	-	-
RAB20	BC026025, BC026025.1	-	-
RHOJ	BC062575, BC062575.1	-	-
ATP5G3	BC106881, BC106881.2	-	-
IL10RA	BC028082, BC028082.1	-	-
SLC17A8	BC117229, BC117229.1	-	-
RAB1B	BC071169, BC071169.1	-	-
ABCB9	BC017348, BC017348.2	-	-
ABCG8	BC113657, BC113657.1	-	-
ATP1B4	BC117227, BC117227.1	-	-
AKAP5	BC131516, BC131516.1	-	-
SLC18A2	BC108928, BC108928.2	-	-
SLC36A2	BC101101, BC101101.1	-	-
PLXNB1	BC128094, BC128094.1	-	-
RAE1	BC106923, BC106923.1	-	-
SLC36A3	BC101092, BC101092.1	-	-
NDUFA11	BC069045, BC069045.1	-	-
CYP2A7	BC117165, BC117165.1	-	-
SCD	BC062303, BC062303.1	-	-
SFRP1	BC036503, BC036503.1	-	-
STX2	BC047496, BC047496.1	-	-
RAB26	BC066913, BC066913.1	-	-
RAB9B	BC093758, BC093758.1	-	-
ST6GALNAC4	BC036705, BC036705.2	-	-
RAB33B	BC036064, BC036064.1	-	-
PRPH2	BC074720, BC074720.2	-	-
CD80	BC042665, BC042665.1	-	-
BST1	BC012095, BC012095.1	-	-
SLC2A13	BC047507, BC047507.1	-	-
MAN1A1	BC065827, BC065827.1	-	-
ELOVL6	BC001305, BC001305.1	-	-
SLC41A1	BC136303, BC136303.1	-	-
SLCO1A2	BC042452, BC042452.1	-	-
PMPCA	BC111399, BC111399.1	-	-
CDS1	BC074881, BC074881.2	-	-
SLCO2A1	BC051347, BC051347.1	-	-
ATP6V0D2	BC065207, BC065207.1	-	-
TNFRSF19	BC047321, BC047321.1	-	-
SLC16A11	BC093860, BC093860.1	-	-
DAGLB	BC027603, BC027603.1	-	-
SLC34A2	BC142704, BC142704.1	-	-
RASA3	BC038456, BC038456.1	-	-
RHOBTB2	BC034917, BC034917.1	-	-
MOGS	BC028337, BC028337.1	-	-
SLCO2B1	BC041095, BC041095.1	-	-
OPA1	BC075805, BC075805.1	-	-
SLC28A2	BC093737, BC093737.1	-	-
IFNLR1	BC140872, BC140872.1	-	-
SLC26A9	BC151208, BC151208.1	-	-
MAN1C1	BC137017, BC137017.1	-	-
SLC4A1	BC099628, BC099628.3	-	-
SLC13A5	BC112151, BC112151.1	-	-
SLC14A2	BC110446, BC110446.1	-	-
SLC9A5	BC142671, BC142671.1	-	-
AGL	BC078663, BC078663.1	-	-
ADCY2	BC111743, BC111743.1	-	-
ABCC3	BC137347, BC137347.1	-	-
GPR55	BC032694, BC032694.1	-	-
GPR171	BC036815, BC036815.1	-	-
ADORA2B	BC025722, BC025722.1	-	-
FPR1	BC005315, BC005315.1	-	-
C5AR1	BC008982, BC008982.1	-	-
CXADR	BC010536, BC010536.1	-	-
VIPR2	BC010569, BC010569.1	-	-
GABBR2	BC035071, BC035071.2	-	-
PTH1R	BC031578, BC031578.1	-	-
GPR17	BC031653, BC031653.1	-	-
P2RY14	BC034989, BC034989.2	-	-
TSHR	BC009237, BC009237.2	-	-
CCBP2	BC020558, BC020558.1	-	-
APLNR	BC032688, BC032688.1	-	-
HTR1D	BC007720, BC007720.2	-	-
GPR182	BC034761, BC034761.1	-	-
SSTR1	BC035618, BC035618.1	-	-
OPN3	BC036773, BC036773.1	-	-
GPRC5B	BC034467, BC034467.2	-	-
LANCL1	BC028685, BC028685.2	-	-
F2RL1	BC012453, BC012453.1	-	-
OMG	BC018050, BC018050.1	-	-
GPRC5C	BC016860, BC016860.1	-	-
GPR114	BC032401, BC032401.1	-	-
GPR161	BC028163, BC028163.1	-	-
FFAR3	BC035657, BC035657.1	-	-
FPR3	BC059388, BC059388.1	-	-
NMUR1	BC036543, BC036543.1	-	-
CHRM5	BC041805, BC041805.1	-	-
P2RY13	BC041116, BC041116.1	-	-
PTAFR	BC063000, BC063000.1	-	-
GPR119	BC126181, BC126181.1	-	-
RXFP1	BC113617, BC113617.1	-	-
CHRM2	BC106742, BC106742.1	-	-
PROKR1	BC100960, BC100960.2	-	-
OXGR1	BC103881, BC103881.1	-	-
MRGPRX4	BC107099, BC107099.1	-	-
LGR5	BC096324, BC096324.3	-	-
GPR64	BC113978, BC113978.1	-	-
F2RL1	BC018130, BC018130.1	-	-
P2RY11	BC009877, BC009877.2	-	-
S1PR1	BC018650, BC018650.1	-	-
P2RY2	BC012104, BC012104.1	-	-
CXCR7	BC036661, BC036661.2	-	-
GNAT2	BC000233, BC000233.1	-	-
GPER	BC011634, BC011634.1	-	-
AGTR1	BC022447, BC022447.1	-	-
EDNRA	BC022511, BC022511.1	-	-
HTR3A	BC002354, BC002354.2	-	-
CCR6	BC037960, BC037960.1	-	-
CXCR3	BC034403, BC034403.1	-	-
SSTR2	BC019610, BC019610.1	-	-
LPAR1	BC036034, BC036034.1	-	-
OPRL1	BC038433, BC038433.1	-	-
ADORA2A	BC013780, BC013780.1	-	-
PVR	BC015542, BC015542.1	-	-
GPR37	BC040007, BC040007.1	-	-
NPR3	BC022250, BC022250.1	-	-
SUCNR1	BC030948, BC030948.1	-	-
DARC	BC017817, BC017817.1	-	-
GPR183	BC020752, BC020752.1	-	-
CCR1	BC051306, BC051306.1	-	-
HTR2B	BC063123, BC063123.1	-	-
XCR1	BC069589, BC069589.1	-	-
GPRC5D	BC069341, BC069341.1	-	-
CCRL1	BC069438, BC069438.1	-	-
MC3R	BC069599, BC069599.1	-	-
CCR9	BC069678, BC069678.1	-	-
MAS1L	BC069345, BC069345.1	-	-
ADRB2	BC073856, BC073856.1	-	-
OPN5	BC126194, BC126194.1	-	-
VN1R5	BC126341, BC126341.1	-	-
GPR87	BC132890, BC132890.1	-	-
GPR20	BC117409, BC117409.1	-	-
NPSR1	BC132695, BC132695.1	-	-
SSTR4	BC117270, BC117270.1	-	-
VN1R2	BC130358, BC130358.1	-	-
NPFFR1	BC131580, BC131580.1	-	-
GPR68	BC128536, BC128536.1	-	-
OR1A1	BC141934, BC141934.1	-	-
MRGPRE	BC112203, BC112203.1	-	-
GNRHR	BC113546, BC113546.1	-	-
MCHR1	BC001736, BC001736.1	-	-
F2R	BC002464, BC002464.2	-	-
NMUR2	BC016938, BC016938.2	-	-
RGR	BC011349, BC011349.1	-	-
ADORA1	BC026340, BC026340.1	-	-
ADORA3	BC029831, BC029831.1	-	-
GPBAR1	BC033625, BC033625.1	-	-
GPR3	BC032702, BC032702.1	-	-
GPR18	BC008569, BC008569.1	-	-
GPR146	BC014241, BC014241.2	-	-
CXCR6	BC033584, BC033584.1	-	-
FZD7	BC015915, BC015915.1	-	-
S1PR3	BC060827, BC060827.1	-	-
SCTR	BC035757, BC035757.1	-	-
PTH2R	BC036811, BC036811.1	-	-
XPR1	BC041142, BC041142.1	-	-
EMR1	BC059395, BC059395.1	-	-
GPR125	BC026009, BC026009.1	-	-
GPR34	BC020678, BC020678.1	-	-
GPR84	BC020614, BC020614.1	-	-
C3AR1	BC020742, BC020742.1	-	-
CHRM5	BC068528, BC068528.1	-	-
OPN4	BC113558, BC113558.1	-	-
PTH1R	BC112221, BC112221.1	-	-
GRM4	BC130528, BC130528.1	-	-
GPR156	BC113701, BC113701.1	-	-
MC2R	BC104169, BC104169.1	-	-
GPR39	BC125046, BC125046.1	-	-
TACR3	BC122551, BC122551.1	-	-
GPR152	BC122869, BC122869.1	-	-
FZD4	BC114527, BC114527.1	-	-
GLP2R	BC096262, BC096262.1	-	-
CHRM3	BC121026, BC121026.2	-	-
FSHR	BC118548, BC118548.1	-	-
SIGMAR1	BC004899, BC004899.2	-	-
TPRA1	BC017058, BC017058.1	-	-
GPR162	BC002353, BC002353.2	-	-
CXCR4	BC020968, BC020968.2	-	-
CXCR2	BC037961, BC037961.1	-	-
LPAR2	BC025695, BC025695.1	-	-
CCR3	BC033514, BC033514.1, NM_001837, NM_001837.3, NM_178329, NM_178329.2	-	-
FPR2	BC029125, BC029125.2	-	-
PTGFR	BC035694, BC035694.1, NM_000959, NM_000959.3	-	-
BDKRB1	BC034705, BC034705.1	-	-
CRY1	BC030519, BC030519.1	-	-
ELTD1	BC025721, BC025721.1	-	-
NPY	BC029497, BC029497.1	-	-
GPRC5C	BC004925, BC004925.1	-	-
S1PR4	BC014970, BC014970.1	-	-
ADORA3	BC041707, BC041707.1	-	-
P2RY10	BC051875, BC051875.1	-	-
P2RY8	BC043610, BC043610.1	-	-
TSHR	BC063613, BC063613.1	-	-
P2RY12	BC017898, BC017898.1	-	-
LPAR5	BC033571, BC033571.2	-	-
MAS1	BC069581, BC069581.1	-	-
MRGPRX3	BC067292, BC067292.1	-	-
PTGIR	BC075814, BC075814.1	-	-
NPBWR2	BC067481, BC067481.1	-	-
GPR21	BC066885, BC066885.1	-	-
AGTR1	BC068494, BC068494.1	-	-
GPR52	BC067457, BC067457.1	-	-
GPR45	BC066880, BC066880.1	-	-
GPR83	BC067473, BC067473.1	-	-
LPAR4	BC069996, BC069996.1	-	-
NMUR2	BC067776, BC067776.1	-	-
GPR173	BC009861, BC009861.2	-	-
EDNRB	BC014472, BC014472.1	-	-
DRD2	BC021195, BC021195.2	-	-
GPR107	BC110518, BC110518.2	-	-
PTGER4	BC113523, BC113523.1	-	-
FFAR1	BC120944, BC120944.1	-	-
GPR141	BC120951, BC120951.2	-	-
PTPLB	BC060839, BC060839.1	-	-
PPAPDC1A	BC132787, BC132787.1	-	-
PTPLA	BC010353, BC010353.1	-	-
PPAP2C	BC002806, BC002806.2	-	-
PPAP2B	BC009196, BC009196.2	-	-
TIMM50	BC121147, BC121147.1	-	-
UQCRC2	BC000484, BC000484.2	-	-
SPCS1	BC000884, BC000884.1	-	-
PMPCB	BC014079, BC014079.2	-	-
PIGK	BC026186, BC026186.1	-	-
SEC11C	BC009703, BC009703.1	-	-
CTSD	BC016320, BC016320.2	-	-
SPCS3	BC047290, BC047290.1	-	-
RHBDL2	BC013103, BC013103.1	-	-
CTSE	BC042537, BC042537.1	-	-
NAPSA	BC017842, BC017842.1	-	-
PRSS22	BC009726, BC009726.1	-	-
LTF	BC015823, BC015823.1	-	-
PGC	BC042578, BC042578.1	-	-
CHMP1A	BC132713, BC132713.1	-	-
REN	BC047752, BC047752.1	-	-
SEC11A	BC014508, BC014508.1	-	-
PRSS50	BC033016, BC033016.1	-	-
RCE1	BC093728, BC093728.1	-	-
AFG3L2	BC065016, BC065016.1	-	-
EPHB6	BC110606, BC110606.1	-	-
PIK3CB	BC114432, BC114432.1	-	-
ADCK4	BC013114, BC013114.1	-	-
PIK3R4	BC127105, BC127105.1	-	-
NUP62	BC050717, BC050717.2	-	-
NTRK3	BC013693, BC013693.1	-	-
EPHA7	BC027940, BC027940.1	-	-
NTRK2	BC031835, BC031835.1	-	-
PIK3R4	BC127105, BC127105.1	-	-
NUP62	BC050717, BC050717.2	-	-
PKM	BC007640, BC007640.1	-	-
DYRK4	BC031244, BC031244.1	-	-
ETNK2	BC010082, BC010082.2	-	-
MUSK	BC109098, BC109098.1	-	-
IRAK3	BC057800, BC057800.1	-	-
FGFR1	BC015035, BC015035.1	-	-
RET	BC003072, BC003072.2	-	-
IRAK4	BC013316, BC013316.1	-	-
PDGFRB	BC032224, BC032224.1	-	-
DDR1	BC070070, BC070070.1	-	-
EFNA4	BC107483, BC107483.1	-	-
EPHB2	BC067861, BC067861.1	-	-
IRAK2	BC125184, BC125184.1	-	-
ERBB3	BC002706, BC002706.2	-	-
MERTK	BC114918, BC114918.1	-	-
SKAP1	BC047870, BC047870.1	-	-
PDGFRA	BC015186, BC015186.1	-	-
EFNA5	BC075054, BC075054.2	-	-
SGK196	BC113703, BC113703.1	-	-
EPHA8	BC038796, BC038796.1	-	-
EPHB3	BC052968, BC052968.1	-	-
EPHA1	BC130291, BC130291.1	-	-
PIK3CD	BC132919, BC132919.1	-	-
FGFR2	BC039243, BC039243.1	-	-
EFNB3	BC042944, BC042944.2	-	-
PI4K2B	BC051749, BC051749.1	-	-
DLG3	BC093866, BC093866.1	-	-
FLT1	BC039007, BC039007.1	-	-
RAB40AL	BC101171, BC101171.1	-	-
RAB40B	BC018039, BC018039.1	-	-
RAB40A	BC113501, BC113501.1	-	-
CBLB	BC032851, BC032851.2	-	-
BRCA1	BC115037, BC115037.1	-	-
VPS11	BC012051, BC012051.1	-	-
CBLC	BC028915, BC028915.1	-	-
TRIM23	BC022510, BC022510.1	-	-
MARCH6	BC142679, BC142679.1	-	-
RAB40C	BC028696, BC028696.1	-	-
STX5	BC012137, BC012137.1	-	-
FAM26E	BC032556, BC032556.1	-	-
MPC1	BC000810, BC000810.1	-	-
OPALIN	BC033737, BC033737.1	-	-
COX6A2	BC029818, BC029818.1	-	-
MMGT1	BC033588, BC033588.1	-	-
STX11	BC033519, BC033519.1	-	-
PCID2	BC008975, BC008975.1	-	-
WDR45	BC000464, BC000464.2	-	-
AMOTL2	BC011454, BC011454.1	-	-
HOMER1	BC015502, BC015502.1	-	-
SLC38A5	BC019246, BC019246.2	-	-
CDC42EP4	BC010451, BC010451.1	-	-
BSCL2	BC009866, BC009866.2	-	-
SCML4	BC033286, BC033286.1	-	-
RABL5	BC009823, BC009823.2	-	-
TMEM44	BC034353, BC034353.1	-	-
USO1	BC032654, BC032654.1	-	-
CHMP2A	BC002502, BC002502.2	-	-
NSG1	BC001745, BC001745.1	-	-
TM4SF4	BC001386, BC001386.2	-	-
FUNDC2	BC000255, BC000255.1	-	-
EMC1	BC034589, BC034589.1	-	-
POM121	BC008794, BC008794.2	-	-
RGS4	BC000737, BC000737.1	-	-
EFNA1	BC032698, BC032698.1	-	-
NSG1	BC001745, BC001745.1	-	-
SLC50A1	BC009621, BC009621.1	-	-
LPPR1	BC022465, BC022465.1	-	-
TSPAN16	BC029908, BC029908.1	-	-
ATP6V0B	BC000423, BC000423.2	-	-
SDF2	BC000500, BC000500.2	-	-
ELOVL1	BC000618, BC000618.2	-	-
PDYN	BC026334, BC026334.1	-	-
STX7	BC011975, BC011975.1	-	-
EFNB1	BC016649, BC016649.1	-	-
SLC25A41	BC031671, BC031671.1	-	-
PLEKHF1	BC002744, BC002744.2	-	-
BTN2A1	BC016661, BC016661.1	-	-
UNC50	BC017019, BC017019.1	-	-
RTBDN	BC005063, BC005063.1	-	-
STX6	BC009944, BC009944.2	-	-
ANTXR1	BC012074, BC012074.1	-	-
RRAGC	BC016668, BC016668.1	-	-
SGCA	BC025702, BC025702.1	-	-
TMEM184B	BC015489, BC015489.1	-	-
ADAP2	BC033758, BC033758.1	-	-
SLC35B3	BC006973, BC006973.1	-	-
VPS35	BC002414, BC002414.2	-	-
CTAGE1	BC031065, BC031065.1	-	-
IGHG1	BC019046, BC019046.2	-	-
JPH3	BC036533, BC036533.2	-	-
TIMM44	BC033628, BC033628.1	-	-
PCDHB5	BC001186, BC001186.1	-	-
WLS	BC007211, BC007211.1	-	-
TSPAN9	BC034280, BC034280.1	-	-
AHNAK	BC000926, BC000926.1	-	-
TOMM20	BC000882, BC000882.1	-	-
PCDH20	BC027907, BC027907.1	-	-
SEC16B	BC009106, BC009106.1	-	-
IGHV7-81	BC032733, BC032733.1	-	-
PNOC	BC034758, BC034758.1	-	-
CMTM8	BC041390, BC041390.2	-	-
SNX16	BC033630, BC033630.1	-	-
AMIGO2	BC047595, BC047595.1	-	-
DPY19L2P1	BC066987, BC066987.1	-	-
ERO1LB	BC032823, BC032823.2	-	-
BVES	BC040502, BC040502.1	-	-
MIA3	BC047116, BC047116.1	-	-
RAB15	BC040679, BC040679.2	-	-
KPNA5	BC047409, BC047409.1	-	-
COQ9	BC064946, BC064946.1	-	-
ELOVL2	BC060809, BC060809.1	-	-
LYPD5	BC057816, BC057816.1	-	-
RAB34	BC066904, BC066904.1	-	-
MAGT1	BC060842, BC060842.1	-	-
AHNAK2	BC049216, BC049216.1	-	-
SYT9	BC046367, BC046367.1	-	-
ITM2A	BC040437, BC040437.1	-	-
AMIGO1	BC040879, BC040879.1	-	-
AQP11	BC040443, BC040443.1	-	-
PARD6B	BC060847, BC060847.1	-	-
CCDC121	BC066969, BC066969.1	-	-
NUP43	BC065028, BC065028.1	-	-
SIRPG	BC064532, BC064532.1	-	-
TIMM23	BC062707, BC062707.1	-	-
ANTXR2	BC034001, BC034001.1	-	-
FNDC5	BC062297, BC062297.1	-	-
VTCN1	BC065717, BC065717.1	-	-
PCDHB16	BC036062, BC036062.1	-	-
PSCA	BC023582, BC023582.2	-	-
CD19	BC006338, BC006338.2	-	-
LST1	BC103856, BC103856.1	-	-
SYNGR3	BC014087, BC014087.2	-	-
EPS8L1	BC004907, BC004907.2	-	-
PLEKHB2	BC013991, BC013991.2	-	-
VSTM2A	BC028404, BC028404.1	-	-
POM121C	BC130589, BC130589.1	-	-
ELOVL7	BC130312, BC130312.1	-	-
DPM3	BC104202, BC104202.1	-	-
PDCD1LG2	BC113680, BC113680.1	-	-
HTR3D	BC101090, BC101090.2	-	-
SSC5D	BC130540, BC130540.1	-	-
C6orf25	BC113721, BC113721.1	-	-
SYNGR4	BC106891, BC106891.2	-	-
AQP12B	BC139748, BC139748.1	-	-
PCDHA4	BC113609, BC113609.1	-	-
SYT2	BC100815, BC100815.1	-	-
PCDHA12	BC113372, BC113372.1	-	-
BTNL3	BC100801, BC100801.1	-	-
CDH8	BC113416, BC113416.1	-	-
ERMAP	BC099703, BC099703.1	-	-
PCDHB7	BC130333, BC130333.1	-	-
ARL13B	BC104035, BC104035.1	-	-
PCDHGB4	BC113607, BC113607.1	-	-
CHRFAM7A	BC101348, BC101348.2	-	-
PCDHB11	BC113611, BC113611.1	-	-
LY6E	BC119708, BC119708.1	-	-
UPK1A	BC107098, BC107098.1	-	-
CTAGE5	BC051363, BC051363.1	-	-
CTAGE5	BC051363, BC051363.1	-	-
TEX261	BC128461, BC128461.1	-	-
CTAGE5	BC051363, BC051363.1	-	-
TM4SF20	BC035754, BC035754.1	-	-
EPS8L2	BC080636, BC080636.1	-	-
BTNL2	BC127642, BC127642.1	-	-
PCDHA3	BC129807, BC129807.1	-	-
PCDH10	BC111560, BC111560.1	+	+
IRGM	BC128168, BC128168.1	-	-
CLTA	BC019287, BC019287.1	-	-
APH1A	BC017699, BC017699.1	-	-
SLC51A	BC029606, BC029606.1	-	-
SLC26A1	BC015517, BC015517.2	-	-
D2HGDH	BC031817, BC031817.1	-	-
SCAMP5	BC024700, BC024700.1	-	-
SCAMP4	BC016509, BC016509.1	-	-
STX8	BC009713, BC009713.1	-	-
SIRPD	BC033502, BC033502.1	-	-
IL20RB	BC027449, BC027449.1	-	-
NCLN	BC013283, BC013283.2	-	-
SYT3	BC031067, BC031067.1	-	-
RGP1	BC001725, BC001725.1	-	-
ADIPOR1	BC010743, BC010743.1	-	-
TMEM33	BC000948, BC000948.2	-	-
RAB7B	BC007382, BC007382.1	-	-
UQCR10	BC005402, BC005402.1	-	-
ATP5L	BC015128, BC015128.1	-	-
PSENEN	BC009575, BC009575.1	-	-
EMC6	BC001409, BC001409.1	-	-
USMG5	BC007087, BC007087.1	-	-
UQCRQ	BC001390, BC001390.2	-	-
GABARAPL1	BC009309, BC009309.2	-	-
COQ7	BC003185, BC003185.1	-	-
TSPAN4	BC000389, BC000389.2	-	-
TM4SF18	BC014339, BC014339.1	-	-
RGS20	BC015614, BC015614.2	-	-
LAT	BC011563, BC011563.1	-	-
MAP1LC3B	BC018634, BC018634.2	-	-
CDC42EP3	BC019270, BC019270.1	-	-
CD81	BC002978, BC002978.1	-	-
MALL	BC003179, BC003179.1	-	-
SYNGR1	BC000731, BC000731.2	-	-
EQTN	BC014307, BC014307.1	-	-
STXBP6	BC009499, BC009499.2	-	-
CHMP1B	BC012733, BC012733.2	-	-
MAL	BC000458, BC000458.2	-	-
TSPAN2	BC021675, BC021675.1	-	-
TSPAN31	BC010377, BC010377.1	-	-
EMC4	BC002583, BC002583.2	-	-
OSTC	BC016321, BC016321.1	-	-
MRPL12	BC002344, BC002344.2	-	-
CDH19	BC015877, BC015877.1	-	-
RIC8A	BC011821, BC011821.1	-	-
TSPAN8	BC005246, BC005246.1	-	-
ARC	BC012321, BC012321.1	-	-
TSPAN1	BC007290, BC007290.1	-	-
LMAN2	BC017263, BC017263.2	-	-
CDC42SE1	BC012796, BC012796.2	-	-
PCDHGC3	BC004321, BC004321.1	-	-
SYT12	BC037406, BC037406.1	-	-
EFS	BC034246, BC034246.1	-	-
SLC39A8	BC012125, BC012125.1	-	-
PIEZO1	BC008073, BC008073.2	-	-
SLC35G2	BC022557, BC022557.1	-	-
PKP3	BC000081, BC000081.2	-	-
NCSTN	BC047621, BC047621.1	-	-
CMTM5	BC013109, BC013109.1	-	-
SPG20	BC047083, BC047083.1	-	-
NECAP1	BC002888, BC002888.2	-	-
CTAGE6	BC043153, BC043153.2	-	-
RGS13	BC016667, BC016667.1	-	-
SLC16A14	BC065524, BC065524.1	-	-
TIMM10	BC032133, BC032133.2	-	-
EMCN	BC017781, BC017781.1	-	-
SGCD	BC020740, BC020740.1	-	-
LYVE1	BC026231, BC026231.1	-	-
EMC2	BC020753, BC020753.1	-	-
C2orf47	BC017959, BC017959.1	-	-
HFE2	BC017926, BC017926.1	-	-
POPDC3	BC022323, BC022323.2	-	-
RGS18	BC020632, BC020632.1	-	-
CDC42EP2	BC022337, BC022337.1	-	-
SNAP47	BC018760, BC018760.1	-	-
IGHV4-31	BC053984, BC053984.1	-	-
IGHG2	BC062335, BC062335.1	-	-
IGKC	BC067092, BC067092.1	-	-
ORMDL3	BC017087, BC017087.1	-	-
PAQR7	BC034015, BC034015.1	-	-
SEC31B	BC044569, BC044569.1	-	-
ERLIN2	BC048308, BC048308.1	-	-
POPDC2	BC026911, BC026911.2	-	-
LYPD3	BC039167, BC039167.1	-	-
SEC31A	BC047883, BC047883.2	-	-
DEPDC5	BC057797, BC057797.1	-	-
ENSA	BC069208, BC069208.1	-	-
IGSF8	BC053881, BC053881.1	-	-
VPS28	BC050713, BC050713.2	-	-
CALHM3	BC043367, BC043367.1	-	-
ANKRD27	BC050529, BC050529.1	-	-
STX17	BC051790, BC051790.1	-	-
SYS1	BC048286, BC048286.1	-	-
STXBP5	BC113382, BC113382.1	-	-
ALG13	BC117379, BC117379.1	-	-
NOMO3	BC006531, BC006531.2	-	-
GOLGA8G	BC125193, BC125193.1	-	-
CDHR4	BC132756, BC132756.1	-	-
RAB41	BC117239, BC117239.1	-	-
SLC35G5	BC131696, BC131696.1	-	-
CD274	BC113736, BC113736.1	-	-
OR7A17	BC117357, BC117357.1	-	-
OR10H2	BC113647, BC113647.1	-	-
NUPL1	BC001104, BC001104.2	-	-
AAAS	BC000659, BC000659.2	-	-
C14orf1	BC002444, BC002444.2	-	-
PAM16	BC005024, BC005024.1	-	-
IFITM3	BC006794, BC006794.1	-	-
IFITM1	BC000897, BC000897.1	-	-
CD82	BC000726, BC000726.2	-	-
DNAJC15	BC010910, BC010910.1	-	-
NECAP2	BC017014, BC017014.1	-	-
TSPAN5	BC009704, BC009704.1	-	-
CKLF	BC004380, BC004380.1	-	-
BLOC1S6	BC004819, BC004819.1	-	-
CPLX3	BC018026, BC018026.1	-	-
TTC19	BC011698, BC011698.2	-	-
ATP5D	BC002389, BC002389.2	-	-
ITM2B	BC016148, BC016148.1	-	-
ORMDL1	BC005200, BC005200.1	-	-
CAV2	BC005256, BC005256.1	-	-
ATP6V0C	BC009290, BC009290.2	-	-
STX4	BC002436, BC002436.2	-	-
PGAP3	BC010652, BC010652.1	-	-
SPACA1	BC029488, BC029488.1	-	-
SLC25A17	BC005957, BC005957.1	-	-
NAPA	BC001165, BC001165.1	-	-
NAPG	BC001889, BC001889.1	-	-
YIF1A	BC001299, BC001299.1	-	-
STX19	BC034696, BC034696.1	-	-
NUS1	BC013026, BC013026.2	-	-
FAXDC2	BC007216, BC007216.1	-	-
PEX16	BC004356, BC004356.1	-	-
WIPI2	BC007596, BC007596.1	-	-
PVRIG	BC001129, BC001129.2	-	-
VPS26B	BC009747, BC009747.2	-	-
ERLIN1	BC031791, BC031791.1	-	-
SLC35B4	BC008413, BC008413.1	-	-
SH3YL1	BC008374, BC008374.1	-	-
SYT11	BC039205, BC039205.1	-	-
SGCE	BC021709, BC021709.2	-	-
PI4KAP2	BC020225, BC020225.1	-	-
APPL2	BC033731, BC033731.1	-	-
RGS1	BC015510, BC015510.1	-	-
TIMM17A	BC000294, BC000294.2	-	-
VPS25	BC006282, BC006282.2	-	-
PLLP	BC002760, BC002760.2	-	-
RER1	BC004965, BC004965.1	-	-
CDH13	BC030653, BC030653.2	-	-
ARL8A	BC015408, BC015408.1	-	-
KIAA0319L	BC031672, BC031672.1	-	-
TOMM5	BC034247, BC034247.1	-	-
XPO7	BC030785, BC030785.1	-	-
APPL1	BC028599, BC028599.2	-	-
EPB41L2	BC034718, BC034718.1	-	-
RHBDF2	BC016034, BC016034.1	-	-
SNAP29	BC009715, BC009715.1	-	-
TMEM231	BC010609, BC010609.1	-	-
PEX11B	BC011963, BC011963.1	-	-
CD151	BC013302, BC013302.2	-	-
EMD	BC000738, BC000738.2	-	-
VTI1B	BC003142, BC003142.1	-	-
IER3IP1	BC010888, BC010888.1	-	-
RAB37	BC016615, BC016615.1	-	-
IGLC1	BC007782, BC007782.2	-	-
PLP1	BC002665, BC002665.1	-	-
GFRA2	BC041688, BC041688.1	-	-
PRAM1	BC028012, BC028012.1	-	-
WIPI1	BC039867, BC039867.2	-	-
VPS26A	BC022505, BC022505.1	-	-
ARFIP2	BC000392, BC000392.2	-	-
STX12	BC046999, BC046999.1	-	-
TMEM184C	BC046128, BC046128.1	-	-
TSPAN33	BC044244, BC044244.1	-	-
ITM2C	BC050668, BC050668.1	-	-
IRS1	BC053895, BC053895.1	-	-
CTNND1	BC010501, BC010501.1	-	-
RHCG	BC030965, BC030965.1	-	-
NEDD9	BC020686, BC020686.1	-	-
PIGG	BC001249, BC001249.1	-	-
VPS16	BC073959, BC073959.1	-	-
PKP2	BC126199, BC126199.1	-	-
CDHR3	BC111696, BC111696.1	-	-
PCDHGA9	BC132769, BC132769.1	-	-
PCDHGA5	BC113460, BC113460.1	-	-
TSNARE1	BC113556, BC113556.1	-	-
FYB	BC117449, BC117449.1	-	-
SLC28A1	BC126206, BC126206.1	-	-
PCDHGC4	BC101035, BC101035.1	-	-
SLC24A5	BC113628, BC113628.1	-	-
PTPRCAP	BC113859, BC113859.1	-	-
RFT1	BC101247, BC101247.2	-	-
BTN3A1	BC121800, BC121800.1	-	-
EPB41	BC096105, BC096105.1	-	-
SGCZ	BC125037, BC125037.1	-	-
TSPAN15	BC003157, BC003157.1	-	-
VAC14	BC125108, BC125108.1	-	-
HAS3	BC021853, BC021853.1	-	-
SPCS2	BC082231, BC082231.1	-	-
PCDHGB1	BC103926, BC103926.1	-	-
COPE	BC003155, BC003155.1	-	-
ATG2B	BC015016, BC015016.2	-	-
HMP19	BC002619, BC002619.2	-	-
HMP19	BC002619, BC002619.2	-	-
TIMM17B	BC010142, BC010142.2	-	-
NDUFB8	BC000466, BC000466.2	-	-
CD44	BC004372, BC004372.1	-	-
PENK	BC032505, BC032505.1	-	-
TSPAN3	BC000704, BC000704.2	-	-
ITGB2	BC005861, BC005861.2	-	-
MFI2	BC001875, BC001875.1	-	-
HOMER3	BC012113, BC012113.1	-	-
NDUFAF1	BC000780, BC000780.2	-	-
BTN3A3	BC015815, BC015815.2	-	-
SNX1	BC000357, BC000357.2	-	-
CCDC115	BC006429, BC006429.1	-	-
SHC4	BC033907, BC033907.2	-	-
ZNF559	BC006436, BC006436.1	-	-
TSPAN6	BC012389, BC012389.1	-	-
RAB39A	BC028064, BC028064.1	-	-
LETM2	BC029541, BC029541.1	-	-
SYNGR2	BC029755, BC029755.1	-	-
CHMP2B	BC001553, BC001553.1	-	-
GRPEL1	BC024242, BC024242.2	-	-
PQLC2	BC015324, BC015324.1	-	-
BNIP3L	BC001559, BC001559.1	-	-
SECTM1	BC017716, BC017716.1	-	-
TIMM21	BC000892, BC000892.1	-	-
PAQR8	BC030664, BC030664.2	-	-
PGAP2	BC009930, BC009930.2	-	-
PLEKHF2	BC011806, BC011806.2	-	-
GNAO1	BC030027, BC030027.2	-	-
CCDC109B	BC002633, BC002633.2	-	-
PIGV	BC013568, BC013568.1	-	-
IGHM	BC017356, BC017356.2	-	-
NUP54	BC012559, BC012559.1	-	-
RHOT2	BC014942, BC014942.1	-	-
TM9SF1	BC010856, BC010856.2	-	-
SYT17	BC004518, BC004518.2	-	-
CLSTN3	BC039075, BC039075.1	-	-
DNAJC19	BC009702, BC009702.1	-	-
MFSD8	BC029503, BC029503.1	-	-
AP3D1	BC010065, BC010065.2	-	-
GPM6B	BC047295, BC047295.1	-	-
NUP35	BC047029, BC047029.1	-	-
COX7B2	BC035923, BC035923.1	-	-
ADIPOR2	BC051858, BC051858.2	-	-
SYT5	BC046157, BC046157.1	-	-
CALHM1	BC036193, BC036193.1	-	-
TBC1D20	BC014983, BC014983.1	-	-
SLC39A6	BC039498, BC039498.1	-	-
CABS1	BC046111, BC046111.1	-	-
SYT6	BC044948, BC044948.1	-	-
UPK1B	BC063568, BC063568.1	-	-
RGS5	BC030059, BC030059.1	-	-
BCAP31	BC065292, BC065292.1	-	-
EMC3	BC022807, BC022807.1	-	-
CMTM2	BC025354, BC025354.1	-	-
EFNB2	BC069342, BC069342.1	-	-
BTNL9	BC062459, BC062459.1	-	-
SPNS3	BC023646, BC023646.2	-	-
RGS8	BC069718, BC069718.1	-	-
GPIHBP1	BC063857, BC063857.1	-	-
TM4SF5	BC069519, BC069519.1	-	-
DPY19L2P2	BC068601, BC068601.1	-	-
CDH26	BC062570, BC062570.1	-	-
LMAN2L	BC067265, BC067265.1	-	-
PI4KAP1	BC072398, BC072398.1	-	-
FNDC4	BC032725, BC032725.1	-	-
GRPEL2	BC070090, BC070090.1	-	-
ATP6V0A2	BC068531, BC068531.1	-	-
PLP2	BC109066, BC109066.2	-	-
MPC2	BC104157, BC104157.1	-	-
CPLX4	BC106887, BC106887.1	-	-
TTYH2	BC107602, BC107602.1	-	-
PCDHA10	BC130447, BC130447.1	-	-
AMOT	BC130294, BC130294.1	-	-
SYN3	BC117460, BC117460.1	-	-
ATG16L1	BC117337, BC117337.1	-	-
UBAP1	BC098141, BC098141.1	-	-
BTNL8	BC119696, BC119696.1	-	-
TTC7A	BC114365, BC114365.2	-	-
ATG14	BC109090, BC109090.1	-	-
AMIGO3	BC101363, BC101363.1	-	-
PIGY	BC007876, BC007876.2	-	-
SCIMP	BC130554, BC130554.1	-	-
CPLX2	BC112287, BC112287.1	-	-
ATP5L2	BC093719, BC093719.1	-	-
IGHV1-69	BC070333, BC070333.1	-	-
TOMM20L	BC137563, BC137563.1	-	-
TSPO2	BC137565, BC137565.1	-	-
C1orf186	BC071785, BC071785.1	-	-
LIN7C	BC053907, BC053907.1	-	-
C14orf180	BC041103, BC041103.1	-	-
LIN7B	BC027618, BC027618.2	-	-
CMTM4	BC093679, BC093679.1	-	-
EMC7	BC104936, BC104936.1	-	-
CCNY	BC104801, BC104801.1	-	-
ARL13A	BC140808, BC140808.1	-	-
PTPLAD2	BC114215, BC114215.1	-	-
TM4SF19	BC146993, BC146993.1	-	-
TVP23A	BC146886, BC146886.1	-	-
RAB43	BC062319, BC062319.1	-	-
OR10J5	BC137026, BC137026.1	-	-
SLC25A42	BC045598, BC045598.1	-	-
TSPAN10	BC032802, BC032802.1	-	-
OR6T1	BC136906, BC136906.1	-	-
OR5T1	BC136992, BC136992.1	-	-
TMEM88	BC057812, BC057812.1	-	-
CD53	BC040693, BC040693.1	-	-
TMEM50B	BC000569, BC000569.2	-	-
GNAT1	BC095505, BC095505.1	-	-
CCR2	BC074751, BC074751.2	-	-
SLC35G1	BC104814, BC104814.1	-	-
SLC17A2	BC112033, BC112033.1	-	-
IGHG4	BC025985, BC025985.1	-	-
VPS36	BC050439, BC050439.1	-	-
UTS2R	BC136490, BC136490.1	-	-
RGMB	BC067736, BC067736.1	-	-
LANCL3	BC093667, BC093667.1	-	-
CASS4	BC027951, BC027951.1	-	-
CDH7	BC036786, BC036786.1	-	-
STRA6	BC025256, BC025256.1	-	-
RIC8B	BC034220, BC034220.1	-	-
SLC32A1	BC053582, BC053582.1	-	-
SLC39A5	BC027884, BC027884.1	-	-
PIGT	BC015022, BC015022.1	-	-
RAB11FIP4	BC101517, BC101517.1	-	-
IGHG3	BC033178, BC033178.1	-	-
IGFLR1	BC126483, BC126483.1	-	-
NUP88	BC000335, BC000335.2	-	-
WDR93	BC064626, BC064626.1	-	-
PCDHAC1	BC136785, BC136785.1	-	-
APBA2	BC082986, BC082986.1	-	-
RHBDF1	BC014425, BC014425.1	-	-
NUP210	BC067089, BC067089.1	-	-
SLC9A8	BC112213, BC112213.1	-	-
PCDHB3	BC104817, BC104817.1	-	-
PCDHB1	BC112096, BC112096.1	-	-
JPH4	BC055429, BC055429.1	-	-
STIM2	BC152554, BC152554.1	-	-
GOLGA8A	BC104800, BC104800.1	-	-
HIP1R	BC067085, BC067085.1	-	-
PCDHGA2	BC104950, BC104950.1	-	-
CDH5	BC117520, BC117520.2	-	-
GPAT2	BC068596, BC068596.1	-	-
PCDHGB2	BC101805, BC101805.1	-	-
PCDHA11	BC136706, BC136706.1	-	-
PCDHGA7	BC136747, BC136747.1	-	-
PCDHGA6	BC136702, BC136702.1	-	-
PCDHA8	BC136749, BC136749.1	-	-
PCDHGB5	BC093877, BC093877.1	-	-
DAB2IP	BC146762, BC146762.1	-	-
PCDH9	BC136626, BC136626.1	-	-
CATSPERB	BC126216, BC126216.1	-	-
LLGL2	BC064994, BC064994.1	-	-
PCDHGB3	BC150172, BC150172.1	-	-
PCDHAC2	BC104776, BC104776.1	-	-
PCDH12	BC042634, BC042634.1	-	-
COPG1	BC066650, BC066650.1	-	-
PCDHA9	BC104804, BC104804.1	-	-
RANBP6	BC098406, BC098406.1	-	-
SLC25A16	BC030266, BC030266.1	-	-
TM9SF3	BC020959, BC020959.1	-	-
SCAMP3	BC005135, BC005135.2	-	-
ATG13	BC001331, BC001331.1	-	-
EPHA4	BC016981, BC016981.1	-	-
GABRA5	BC011403, BC011403.1	-	-
RGMA	BC015886, BC015886.1	-	-
RAB6A	BC003617, BC003617.2	-	-
ATP2C1	BC028139, BC028139.1	-	-
CD86	BC040261, BC040261.1	-	-
GOSR2	BC009710, BC009710.2	-	-
COPB1	BC037280, BC037280.2	-	-
SNF8	BC008976, BC008976.1	-	-
KCNK17	BC025726, BC025726.1	-	-
CYSLTR1	BC035750, BC035750.1	-	-
FRZB	BC027855, BC027855.1	-	-
TFRC	BC001188, BC001188.1	-	-
CTNS	BC032850, BC032850.2	-	-
PCDHB10	BC031837, BC031837.1	-	-
CDC42EP1	BC009356, BC009356.2	-	-
USH1C	BC016057, BC016057.1	-	-
CDH18	BC031051, BC031051.1	-	-
CYP11A1	BC032329, BC032329.1	-	-
PCDHA2	BC003126, BC003126.1	-	-
RGS17	BC013117, BC013117.1	-	-
SLC36A4	BC047374, BC047374.1	-	-
LTB4R	BC004545, BC004545.2	-	-
NAPB	BC060840, BC060840.1	-	-
COX8C	BC101126, BC101126.2	-	-
RASAL3	BC030281, BC030281.1	-	-
CYB561A3	BC014045, BC014045.2	-	-
RAB3D	BC016471, BC016471.1	-	-
CDH3	BC014462, BC014462.1	-	-
SLC39A2	BC096723, BC096723.1	-	-
ATP2B3	BC130009, BC130009.1	-	-
CD9	BC011988, BC011988.1	-	-
PCDHB4	BC098139, BC098139.1	-	-
ABCB8	NM_007188, NM_007188.3	-	-
PCDHB14	BC099728, BC099728.1	-	-
SPNS1	BC008325, BC008325.1	-	-
RGS2	BC007049, BC007049.1	-	-
DPY19L4	BC126193, BC126193.1	-	-
STX10	BC017237, BC017237.2	-	-
RAB25	BC009831, BC009831.2	-	-
PDZD11	BC012996, BC012996.2	-	-
RAC3	BC009605, BC009605.1	-	-
ATP5G1	BC004963, BC004963.2	-	-
ATG12	BC011033, BC011033.1	-	-
SYT4	BC036538, BC036538.2	-	-
NUP155	BC039257, BC039257.1	-	-
SLC38A4	BC069819, BC069819.1	-	-
IGHD	BC063384, BC063384.1	-	-
CHRM1	BC022984, BC022984.1	-	-
GABRG1	BC031087, BC031087.1	-	-
SELK	BC013162, BC013162.1	-	-
PCDHA6	BC036674, BC036674.2	-	-
TM7SF2	BC012857, BC012857.1	-	-
C15orf48	BC021173, BC021173.2	-	-
GPR101	BC069439, BC069439.1	-	-
ADAP1	BC033747, BC033747.1	-	-
SLC4A2	BC028601, BC028601.2	-	-
TIE1	BC038239, BC038239.1	-	-
LPPR5	NM_001010861, NM_001010861.2	-	-
NUP85	BC000697, BC000697.2	-	-
MSMO1	BC010653, BC010653.1	-	-
SLC16A7	BC030693, BC030693.2	-	-
NUP37	BC000861, BC000861.2	-	-
MX1	BC032602, BC032602.1	-	-
SLC9A9	BC035779, BC035779.1	-	-
SLCO1C1	BC022461, BC022461.2	-	-
RAB3B	BC005035, BC005035.1	-	-
GABRA4	BC035055, BC035055.1	-	-
GPNMB	BC032783, BC032783.1	-	-
RAB14	BC006081, BC006081.1	-	-
PIK3CG	BC035683, BC035683.1	-	-
DHCR7	BC000054, BC000054.2	-	-
KCNMB1	BC025707, BC025707.1	-	-
SLC35B1	BC011888, BC011888.2	-	-
LIN7A	BC118609, BC118609.1	-	-
RHOG	BC104178, BC104178.2	-	-
SLC13A4	BC030689, BC030689.2	-	-
POMT2	BC031651, BC031651.1	-	-
GOSR1	BC012620, BC012620.1	-	-
CD63	BC002349, BC002349.2	-	-
ORMDL2	BC012543, BC012543.2	-	-
ATP6V1C1	BC010960, BC010960.1	-	-
RHAG	BC012605, BC012605.1	-	-
KCNH6	BC006334, BC006334.2	-	-
CALHM2	BC000039, BC000039.2	-	-
RIMS3	BC003103, BC003103.1	-	-
PCDHB15	BC038797, BC038797.1	-	-
WDR45B	BC007838, BC007838.1	-	-
SLC41A2	BC036734, BC036734.1	-	-
IGLL1	BC012293, BC012293.1	-	-
CX3CR1	BC028078, BC028078.1	-	-
MAPKAP1	BC002326, BC002326.2	-	-
SLC38A1	BC010620, BC010620.1	-	-
JUP	BC011865, BC011865.2	-	-
PEX5	BC010621, BC010621.2	-	-
TSPAN12	BC031265, BC031265.1	-	-
SYVN1	BC030530, BC030530.1	-	-
NDUFA2	BC003674, BC003674.1	-	-
TYRO3	BC049368, BC049368.1	-	-
TRH	BC069375, BC069375.1	-	-
TNPO2	BC072420, BC072420.1	-	-
OR56A1	BC136911, BC136911.1	-	-
NPBWR1	BC107101, BC107101.2	-	-
C19orf52	BC011833, BC011833.2	-	-
KIR2DS4	BC108918, BC108918.1	-	-
ATP5E	BC003671, BC003671.1	-	-
GABRP	BC074810, BC074810.2	-	-
RHBG	BC065218, BC065218.1	-	-
ABI1	BC024254, BC024254.2	-	-
CCR8	BC069067, BC069067.1	-	-
DHODH	BC065245, BC065245.1	-	-
KCNA7	BC140906, BC140906.1	-	-
GPR174	BC104922, BC104922.1	-	-
SLC16A13	BC142618, BC142618.1	-	-
STX1A	BC064644, BC064644.1	-	-
SEC61B	BC001734, BC001734.1	-	-
CYSLTR2	BC069160, BC069160.1	-	-
OR11H4	BC137055, BC137055.1	-	-
SLC17A1	BC101745, BC101745.1	-	-
RAB19	BC140796, BC140796.1	-	-
GPR174	BC104922, BC104922.1	-	-
FZD6	BC060836, BC060836.1	-	-
PDZD7	BC029054, BC029054.1	-	-
TF	BC059367, BC059367.1	-	-
FZD6	BC060836, BC060836.1	-	-
SPATA18	BC025396, BC025396.1	-	-
GLRA1	BC114947, BC114947.1	-	-
JPH1	BC140875, BC140875.1	-	-
ARCN1	BC093636, BC093636.1	-	-
SLC28A3	BC093821, BC093821.1	-	-
DNM1	BC063850, BC063850.1	-	-
GRIN3A	BC167432, BC167432.1	-	-
GRM8	BC093725, BC093725.1	-	-
NPR1	BC063304, BC063304.1	-	-
EGFR	BC094761, BC094761.1	-	-
SLC9A2	BC136377, BC136377.1	-	-
DPY19L2	BC068442, BC068442.1	-	-
COPA	BC038447, BC038447.1	-	-
KIAA0319	BC140821, BC140821.1	-	-
SLC4A3	BC146656, BC146656.1	-	-
MAN2B2	BC094773, BC094773.1	-	-
PLXNA2	BC136530, BC136530.1	-	-
FZD5	BC114346, BC114346.2	-	-
KCNA3	BC035059, BC035059.1	-	-
KCNE1L	BC035330, BC035330.1	-	-
MUC21	BC107478, BC107478.1	-	-
TOMM40	BC001779, BC001779.1	-	-
GNAL	BC050021, BC050021.1	-	-
GNA14	BC027886, BC027886.1	-	-
AXL	NM_021913, NM_021913.2	-	-
KCNK6	BC004367, BC004367.1	-	-
PROM2	BC114525, BC114525.1	-	-
PIK3C2G	NM_004570, NM_004570.3	-	-
TPR	NM_003292, NM_003292.2	-	-
PLXNA3	NM_017514, NM_017514.3	-	-
DLG1	NM_004087, NM_004087.1	-	-
NPR2	NM_003995, NM_003995.3	-	-
PIK3CA	NM_006218, NM_006218.2	-	-
PI4KA	NM_002650, NM_002650.2	-	-
PKM	BC007640, BC007640.1	-	-
KDR	NM_002253, NM_002253.2	-	-
MET	NM_000245, NM_000245.2	-	-
FLT4	NM_002020, NM_002020.3	-	-
INSRR	NM_014215, NM_014215.1	-	-
ERBB4	NM_005235, NM_005235.2	-	-
LMTK2	NM_014916, NM_014916.2	-	-
ERBB2	NM_004448, NM_004448.2	-	-
EPHA2	NM_004431, NM_004431.2	-	-
CD276	BC062581, BC062581.1	-	-
ROR2	NM_004560, NM_004560.2	-	-
PCDHB12	BC045637, BC045637.1	-	-
EPHB4	NM_004444, NM_004444.4	-	-
NTRK1	NM_001012331, NM_001012331.1	-	-
IGHA2	BC073765, BC073765.1	-	-
MST1R	NM_002447, NM_002447.2	-	-
EPHA6	NM_001080448, NM_001080448.2	-	-
FLT3	NM_004119, NM_004119.2	-	-
IGF1R	NM_000875, NM_000875.3	-	-
DDR2	NM_001014796, NM_001014796.1	-	-
FGFR3	NM_000142, NM_000142.4	-	-
KCNK15	BC093874, BC093874.1	-	-
PEX10	BC018198, BC018198.1	-	-
GPR65	BC035633, BC035633.1	-	-
RAB5A	BC018288, BC018288.1	-	-
SNAP23	BC003686, BC003686.1	-	-
RAB11A	BC013348, BC013348.2	-	-
FUNDC1	BC042813, BC042813.1	-	-
NDUFB10	BC007509, BC007509.2	-	-
GOLGA8DP	BC110417, BC110417.1	-	-
FAM115C	BC117233, BC117233.1	-	-
CMTM6	BC027472, BC027472.1	-	-
RHOT1	BC125104, BC125104.1	-	-
NUP160	BC009822, BC009822.2	-	-
GRIA2	BC028736, BC028736.1	-	-
FNTA	BC037295, BC037295.2	-	-
SLC16A9	BC130567, BC130567.1	-	-
EPHA10	BC067734, BC067734.1	-	-
ATP9B	BC053561, BC053561.1	-	-
PIGB	BC017711, BC017711.1	-	-
PCDHGC5	BC112083, BC112083.1	-	-
EXOC1	BC094751, BC094751.1	-	-
EPHA7	BC027940, BC027940.1	-	-
ACVR1	BC033867, BC033867.1	-	-
FGFRL1	BC036769, BC036769.1	-	-
NTRK3	BC013693, BC013693.1	-	-
TGFBR2	BC040499, BC040499.1	-	-
BMPR1B	BC047773, BC047773.1	-	-
NTRK2	BC031835, BC031835.1	-	-
MUSK	BC109098, BC109098.1	-	-
EPHB6	BC110606, BC110606.1	-	-
ACVR1B	BC000254, BC000254.1	-	-
RET	BC003072, BC003072.2	-	-
FGFR1	BC015035, BC015035.1	-	-
PDGFRB	BC032224, BC032224.1	-	-
FGFRL1	BC013955, BC013955.2	-	-
ACVR2A	BC069707, BC069707.1	-	-
DDR1	BC070070, BC070070.1	-	-
BMPR2	BC052985, BC052985.2	-	-
EPHA7	BC126125, BC126125.1	-	-
ERBB3	BC002706, BC002706.2	-	-
RET	BC004257, BC004257.1	-	-
ACVR1C	BC022530, BC022530.1	-	-
ETNK1	BC066907, BC066907.1	-	-
ACVRL1	BC042637, BC042637.1	-	-
EPHB2	BC067861, BC067861.1	-	-
ACVR2B	BC096243, BC096243.1	-	-
MERTK	BC114918, BC114918.1	-	-
PDGFRA	BC015186, BC015186.1	-	-
EPHA8	BC038796, BC038796.1	-	-
AMHR2	BC126316, BC126316.1	-	-
SGK196	BC113703, BC113703.1	-	-
EFNB3	BC042944, BC042944.2	-	-
TGFBR1	BC071181, BC071181.1	-	-
FGFR2	BC039243, BC039243.1	-	-
ACVR2B	BC099642, BC099642.4	-	-
EPHA1	BC130291, BC130291.1	-	-
EPHB3	BC052968, BC052968.1	-	-
EPHA7	BC027940, BC027940.1	-	-
ACVR1	BC033867, BC033867.1	-	-
FGFRL1	BC036769, BC036769.1	-	-
NTRK3	BC013693, BC013693.1	-	-
TGFBR2	BC040499, BC040499.1	-	-
BMPR1B	BC047773, BC047773.1	-	-
NTRK2	BC031835, BC031835.1	-	-
MUSK	BC109098, BC109098.1	-	-
EPHB6	BC110606, BC110606.1	-	-
ACVR1B	BC000254, BC000254.1	-	-
RET	BC003072, BC003072.2	-	-
FGFR1	BC015035, BC015035.1	-	-
PDGFRB	BC032224, BC032224.1	-	-
FGFRL1	BC013955, BC013955.2	-	-
ACVR2A	BC069707, BC069707.1	-	-
DDR1	BC070070, BC070070.1	-	-
BMPR2	BC052985, BC052985.2	-	-
EPHA7	BC126125, BC126125.1	-	-
ERBB3	BC002706, BC002706.2	-	-
RET	BC004257, BC004257.1	-	-
ACVR1C	BC022530, BC022530.1	-	-
ETNK1	BC066907, BC066907.1	-	-
ACVRL1	BC042637, BC042637.1	-	-
EPHB2	BC067861, BC067861.1	-	-
ACVR2B	BC096243, BC096243.1	-	-
MERTK	BC114918, BC114918.1	-	-
PDGFRA	BC015186, BC015186.1	-	-
EPHA8	BC038796, BC038796.1	-	-
AMHR2	BC126316, BC126316.1	-	-
SGK196	BC113703, BC113703.1	-	-
EFNB3	BC042944, BC042944.2	-	-
TGFBR1	BC071181, BC071181.1	-	-
FGFR2	BC039243, BC039243.1	-	-
ACVR2B	BC099642, BC099642.4	-	-
EPHA1	BC130291, BC130291.1	-	-
EPHB3	BC052968, BC052968.1	-	-
INPP4A	BC028361, BC028361.2	-	-
NT5C3A	BC015856, BC015856.1	-	-
PPAP2B	BC009196, BC009196.2	-	-
PPAP2C	BC002806, BC002806.2	-	-
PTPLA	BC010353, BC010353.1	-	-
PTPRA	BC027308, BC027308.1	-	-
PTPLB	BC060839, BC060839.1	-	-
PPAP2A	BC039847, BC039847.1	-	-
SIRPA	BC026692, BC026692.1	-	-
ACP1	BC007422, BC007422.2	-	-
PTPRE	BC050062, BC050062.1	-	-
PTPN5	BC064807, BC064807.1	-	-
PTPN2	BC008244, BC008244.1	-	-
PTPRK	BC063596, BC063596.1	-	-
NT5E	BC065937, BC065937.1	-	-
NT5C3A	BC071652, BC071652.1	-	-
PTPRO	BC126201, BC126201.1	-	-
PTPRH	BC111716, BC111716.1	-	-
PPAPDC1A	BC132787, BC132787.1	-	-
PTPRS	BC029496, BC029496.1	-	-
NT5E	BC015940, BC015940.1	-	-
SACM1L	BC016559, BC016559.1	-	-
TPTE	BC028719, BC028719.1	-	-
PTPRO	BC035960, BC035960.1	-	-
PTPRR	BC122866, BC122866.1	-	-
PTPRN	BC007713, BC007713.2	-	-
ACPP	BC016344, BC016344.1	-	-
TPTE2	BC128146, BC128146.1	-	-
SGPP2	BC134342, BC134342.1	-	-
G6PC2	BC113376, BC113376.1	-	-
G6PC	BC130478, BC130478.1	-	-
PPAPDC1A	BC101268, BC101268.2	-	-
PPAPDC2	BC038108, BC038108.2	-	-
G6PC3	BC021574, BC021574.1	-	-
PTPRR	BC110900, BC110900.1	-	-
ACPL2	BC035834, BC035834.1	-	-
PTPRU	BC146655, BC146655.1	-	-
PTPRM	BC051651, BC051651.1	-	-
SPCS1	BC000884, BC000884.1	-	-
SEC11C	BC009703, BC009703.1	-	-
MBTPS2	BC036465, BC036465.2	-	-
PIGK	BC026186, BC026186.1	-	-
USP48	BC013567, BC013567.1	-	-
USP30	BC004868, BC004868.2	-	-
ADAM30	BC028372, BC028372.2	-	-
ADAM20	BC025378, BC025378.1	-	-
ADAM32	BC030014, BC030014.2	-	-
KEL	BC003135, BC003135.1	-	-
IHH	BC034757, BC034757.1	-	-
NAALAD2	BC038840, BC038840.1	-	-
F10	BC046125, BC046125.1	-	-
TMPRSS2	BC051839, BC051839.1	-	-
HM13	BC062595, BC062595.1	-	-
ST14	BC030532, BC030532.1	-	-
RNF130	BC113864, BC113864.1	-	-
ADAM21	BC109024, BC109024.1	-	-
TMPRSS11A	BC111796, BC111796.1	-	-
RNF150	BC101992, BC101992.1	-	-
CPXM2	BC036789, BC036789.1	-	-
MEP1A	BC131714, BC131714.1	-	-
LRP12	BC017381, BC017381.1	-	-
USP48	BC011576, BC011576.1	-	-
RNF133	BC022038, BC022038.2	-	-
HPN	BC025716, BC025716.1	-	-
TMPRSS6	BC039082, BC039082.1	-	-
RNF128	BC063404, BC063404.1	-	-
ADAM2	BC064547, BC064547.1	-	-
MMP14	BC064803, BC064803.1	-	-
NAALADL2	BC057243, BC057243.1	-	-
ADAMTS4	BC030812, BC030812.1	-	-
ADAM33	BC062663, BC062663.1	-	-
TMPRSS11E	BC113412, BC113412.1	-	-
RHBDL2	BC013103, BC013103.1	-	-
MMP15	BC006412, BC006412.1	-	-
MBTPS1	BC026330, BC026330.1	-	-
DPP8	BC030688, BC030688.2	-	-
ECE2	BC012449, BC012449.1	-	-
KLK5	BC008036, BC008036.2	-	-
SPCS3	BC047290, BC047290.1	-	-
KLK8	BC040887, BC040887.1	-	-
PIGK	BC020737, BC020737.1	-	-
GGT5	BC073999, BC073999.1	-	-
ADAM17	BC062687, BC062687.1	-	-
ADAM7	BC058037, BC058037.1	-	-
TMPRSS5	BC121803, BC121803.1	-	-
RHBDL1	BC120874, BC120874.2	-	-
ADAM33	BC125113, BC125113.1	-	-
ADAM18	BC121045, BC121045.1	-	-
TMPRSS13	BC114928, BC114928.1	-	-
SEC11A	BC014508, BC014508.1	-	-
CTRB1	BC005385, BC005385.1	-	-
RNF13	BC009781, BC009781.1	-	-
APP	BC004369, BC004369.1	-	-
OMA1	BC012915, BC012915.1	-	-
ADAM2	BC034957, BC034957.2	-	-
SPG7	BC007692, BC007692.1	-	-
HGF	BC063485, BC063485.1	-	-
GGT1	BC069473, BC069473.1	-	-
KLK4	BC069429, BC069429.1	-	-
ADAM18	BC070279, BC070279.1	-	-
ELANE	BC074816, BC074816.2	-	-
SPPL3	BC101625, BC101625.1	-	-
ZNRF4	BC017592, BC017592.2	-	-
TMPRSS3	BC074846, BC074846.2	-	-
FURIN	BC012181, BC012181.1	-	-
RCE1	BC093728, BC093728.1	-	-
SPPL2B	BC093046, BC093046.1	-	-
HGFAC	BC112190, BC112190.1	-	-
GGT7	BC141843, BC141843.1	-	-
PHEX	BC105059, BC105059.1	-	-
MME	BC101658, BC101658.1	-	-
ECEL1	BC050453, BC050453.1	-	-
AFG3L2	BC065016, BC065016.1	-	-
TFR2	BC142630, BC142630.1	-	-
ENPEP	BC094770, BC094770.1	-	-
TRHDE	BC150181, BC150181.1	-	-
RNF26	BC007534, BC007534.1	-	-
CGRRF1	BC015063, BC015063.1	-	-
MARCH5	BC015480, BC015480.1	-	-
RNF144B	BC063311, BC063311.1	-	-
RNFT1	BC006971, BC006971.1	-	-
RNF130	BC113864, BC113864.1	-	-
RNF180	BC101277, BC101277.2	-	-
TRIM59	BC109260, BC109260.1	-	-
RNF150	BC101992, BC101992.1	-	-
RNF5	BC119742, BC119742.1	-	-
RNF5	BC119741, BC119741.1	-	-
MARCH2	BC111388, BC111388.1	-	-
RNF185	BC035684, BC035684.1	-	-
RNF183	BC013036, BC013036.2	-	-
RNF133	BC022038, BC022038.2	-	-
BFAR	BC003054, BC003054.1	-	-
RNF128	BC063404, BC063404.1	-	-
RNF112	BC053989, BC053989.1	-	-
RNF170	BC013422, BC013422.1	-	-
FBXW7	BC117246, BC117246.1	-	-
UBE2J2	BC113430, BC113430.1	-	-
UBA5	BC009737, BC009737.1	-	-
TRIM13	BC003579, BC003579.1	-	-
RNF24	BC000213, BC000213.2	-	-
MARCH8	BC025394, BC025394.2	-	-
UBE2J1	BC013973, BC013973.1	-	-
RNF175	BC034385, BC034385.1	-	-
RNF144A	BC050373, BC050373.1	-	-
RNF5	BC004155, BC004155.2	-	-
RNF13	BC009781, BC009781.1	-	-
RNF139	BC021571, BC021571.1	-	-
RNF19B	BC113560, BC113560.1	-	-
RNF152	BC094004, BC094004.1	-	-
UBE2J2	BC104890, BC104890.1	-	-
RNF217	BC026087, BC026087.2	-	-
ZNRF4	BC017592, BC017592.2	-	-
MARCH6	BC142679, BC142679.1	-	-
RNF43	BC109028, BC109028.2	-	-
FMO5	BC035687, BC035687.1	-	-
DHRS7	BC000637, BC000637.2	-	-
SLC25A6	BC031912, BC031912.1	-	-
ST6GALNAC5	BC001201, BC001201.1	-	-
SCAMP1	BC015065, BC015065.1	-	-
SLC25A3	BC000998, BC000998.2	-	-
ROM1	BC008100, BC008100.1	-	-
PNKD	BC002937, BC002937.2	-	-
HLA-C	BC008457, BC008457.1	-	-
A4GALT	BC017068, BC017068.2	-	-
SLC35C1	BC001427, BC001427.2	-	-
GCNT3	BC017032, BC017032.1	-	-
FADS3	BC004901, BC004901.2	-	-
PIGO	BC013987, BC013987.2	-	-
COX10	BC000060, BC000060.2	-	-
FGG	BC007044, BC007044.1	-	-
SLC38A7	BC001961, BC001961.1	-	-
CDH16	BC027912, BC027912.2	-	-
NDST2	BC035711, BC035711.1	-	-
EXTL3	BC006363, BC006363.2	-	-
HMGCR	BC033692, BC033692.1	-	-
ATP6V0A1	BC032398, BC032398.1	-	-
ITGA5	BC008786, BC008786.2	-	-
SLC31A1	BC013611, BC013611.1	-	-
TXNDC12	BC001493, BC001493.2	-	-
NDUFB5	BC009796, BC009796.1	-	-
CAV1	BC009685, BC009685.1	-	-
SLC35A3	BC005136, BC005136.2	-	-
CDIPT	BC001444, BC001444.2	-	-
KDELR3	BC001277, BC001277.1	-	-
FGF19	BC017664, BC017664.1	-	-
ABHD13	BC022566, BC022566.1	-	-
PLXNA1	BC032432, BC032432.1	-	-
GALNT12	BC013945, BC013945.1	-	-
NAT2	BC015878, BC015878.1	-	-
ASGR2	BC017251, BC017251.2	-	-
AGPAT2	BC000026, BC000026.2	-	-
ACMSD	BC016018, BC016018.1	-	-
CYB5R1	BC018732, BC018732.1	-	-
NLGN4Y	BC032567, BC032567.1	-	-
SFXN2	BC022091, BC022091.2	-	-
FCGR2A	BC019931, BC019931.1	-	-
ALG5	BC012531, BC012531.1	-	-
MEST	BC011908, BC011908.2	-	-
STX18	BC014613, BC014613.2	-	-
ST3GAL1	BC018357, BC018357.1	-	-
TUSC3	BC010370, BC010370.1	-	-
AREG	BC009799, BC009799.1	-	-
HLA-DQA1	BC008585, BC008585.1	-	-
CD27	BC012160, BC012160.1	-	-
TAZ	BC011515, BC011515.1	-	-
CYBA	BC028224, BC028224.1	-	-
TNFRSF9	BC006196, BC006196.2	-	-
HLA-DRA	BC032350, BC032350.1	-	-
SRD5A1	BC008673, BC008673.2	-	-
TMX1	BC036460, BC036460.2	-	-
CD40	BC012419, BC012419.1	-	-
ATP1B3	BC011835, BC011835.2	-	-
STX3	BC007405, BC007405.2	-	-
FA2H	BC017049, BC017049.1	-	-
HMOX1	BC001491, BC001491.2	-	-
HSD17B2	BC009581, BC009581.1	-	-
B3GNT5	BC028058, BC028058.1	-	-
GJA1	BC026329, BC026329.1	-	-
GPD2	BC019874, BC019874.1	-	-
B3GALT4	BC032574, BC032574.1	-	-
LPCAT1	BC020166, BC020166.1	-	-
ART3	BC008397, BC008397.1	-	-
PIPOX	BC027622, BC027622.2	-	-
IL13RA2	BC033705, BC033705.2	-	-
GPR137B	BC012100, BC012100.1	-	-
LILRB4	BC026309, BC026309.1	-	-
TNFRSF10B	BC001281, BC001281.1	-	-
PSEN2	BC006365, BC006365.2	-	-
FADS1	BC007846, BC007846.2	-	-
ITGB8	BC002630, BC002630.2	-	-
GALNTL5	BC022021, BC022021.2	-	-
CDS2	BC025751, BC025751.1	-	-
TMC6	BC035648, BC035648.1	-	-
CYP1A1	BC023019, BC023019.1	-	-
DHCR24	BC004375, BC004375.1	-	-
MAOB	BC022494, BC022494.1	-	-
CYP2S1	BC033691, BC033691.1	-	-
CYP4X1	BC028102, BC028102.1	-	-
SLC7A11	BC012087, BC012087.1	-	-
CYP51A1	BC032322, BC032322.1	-	-
SLC7A6	BC028216, BC028216.1	-	-
DCT	BC028311, BC028311.1	-	-
SLC38A2	BC040342, BC040342.1	-	-
SPAM1	BC026163, BC026163.1	-	-
CSGALNACT2	BC030268, BC030268.1	-	-
FMO3	BC032016, BC032016.1	-	-
SLC18A3	BC007765, BC007765.2	-	-
SLC22A17	BC020565, BC020565.1	-	-
SVOP	BC033587, BC033587.1	-	-
GDPD2	BC032009, BC032009.1	-	-
SLC33A1	BC014416, BC014416.1	-	-
SLC7A10	BC035627, BC035627.1	-	-
SOAT1	BC028940, BC028940.1	-	-
CYP4F12	BC035350, BC035350.1	-	-
SLC22A6	BC033682, BC033682.1	-	-
GGCX	BC013979, BC013979.2	-	-
TLR2	BC033756, BC033756.1	-	-
SLC27A3	BC003041, BC003041.1	-	-
CLEC2D	BC019883, BC019883.1	-	-
RARRES3	BC009678, BC009678.1	-	-
COMT	BC000419, BC000419.2	-	-
TNFSF10	BC032722, BC032722.1	-	-
BCHE	BC018141, BC018141.1	-	-
QSOX1	BC017692, BC017692.1	-	-
GALNT15	BC014789, BC014789.1	-	-
CXCL16	BC017588, BC017588.1	-	-
CA4	BC057792, BC057792.1	-	-
B3GALNT1	BC047618, BC047618.1	-	-
TMPRSS12	BC048112, BC048112.1	-	-
IL1R2	BC039031, BC039031.1	-	-
SLC12A1	BC040138, BC040138.2	-	-
SCARA3	BC060811, BC060811.1	-	-
SLC5A10	BC039868, BC039868.1	-	-
CSGALNACT1	BC060772, BC060772.1	-	-
ST6GALNAC3	BC059363, BC059363.1	-	-
SMPD1	BC041164, BC041164.1	-	-
TNFRSF1B	BC052977, BC052977.1	-	-
SLC46A2	BC048285, BC048285.1	-	-
CECR1	BC051755, BC051755.1	-	-
BCAM	BC050450, BC050450.1	-	-
SLC25A5	BC056160, BC056160.1	-	-
HAVCR2	BC063431, BC063431.1	-	-
NCR1	BC064806, BC064806.1	-	-
SFXN4	BC063562, BC063562.1	-	-
B4GALT4	BC062618, BC062618.1	-	-
IL1RAP	BC053621, BC053621.1	-	-
ST3GAL5	BC065936, BC065936.1	-	-
SLC37A2	BC062990, BC062990.1	-	-
ANG	BC054880, BC054880.1	-	-
HBEGF	BC033097, BC033097.1	-	-
ATP1A4	BC028297, BC028297.1	-	-
FCER1G	BC033872, BC033872.1	-	-
TNF	BC028148, BC028148.1	-	-
HSD17B3	BC034281, BC034281.1	-	-
NAAA	BC011854, BC011854.2	-	-
BNIP1	BC010959, BC010959.1	-	-
F3	BC011029, BC011029.1	-	-
SLC25A44	BC008843, BC008843.2	-	-
SLC1A5	BC000062, BC000062.2	-	-
PIGF	BC021725, BC021725.1	-	-
HLA-DOA	BC013183, BC013183.1	-	-
HLA-DPB1	BC013184, BC013184.1	-	-
CD79A	BC113733, BC113733.1	-	-
EXOG	BC104212, BC104212.1	-	-
GALNT9	BC093819, BC093819.1	-	-
SDCBP	BC113676, BC113676.1	-	-
HSD17B13	BC112305, BC112305.1	-	-
ABCB5	BC104894, BC104894.1	-	-
ZNF33A	BC126119, BC126119.1	-	-
DNAJC10	BC117299, BC117299.1	-	-
TLR1	BC109093, BC109093.1	-	-
ASAH2	BC107105, BC107105.2	-	-
SLC26A5	BC100832, BC100832.1	-	-
IL6R	BC132684, BC132684.1	-	-
CHIT1	BC103695, BC103695.1	-	-
SLC17A4	BC109208, BC109208.1	-	-
ASTL	BC107127, BC107127.1	-	-
ST8SIA5	BC108911, BC108911.1	-	-
HTR3E	BC101185, BC101185.2	-	-
SFXN5	BC101312, BC101312.1	-	-
MOGAT2	BC103878, BC103878.1	-	-
TNFRSF13B	BC109392, BC109392.1	-	-
CAV3	BC102036, BC102036.1	-	-
IFNB1	BC096150, BC096150.3	-	-
SULF2	BC110539, BC110539.1	-	-
TLR3	BC096333, BC096333.1	-	-
SLC4A5	BC109221, BC109221.2	-	-
ADCY3	BC126235, BC126235.1	-	-
ITGAE	BC113436, BC113436.1	-	-
ATP2B2	BC128575, BC128575.1	-	-
FCGR3B	BC128562, BC128562.1	-	-
SLC10A7	BC150308, BC150308.1, NM_001029998, NM_001029998.3	-	-
SLC6A11	BC036083, BC036083.1	-	-
CD69	BC007037, BC007037.1	-	-
KLRD1	BC028009, BC028009.1	-	-
SDHC	BC033626, BC033626.1	-	-
FKBP7	BC009711, BC009711.1	-	-
SFXN1	BC020517, BC020517.1	-	-
UGT3A1	BC035012, BC035012.1	-	-
SLC23A1	BC019225, BC019225.1	-	-
SPINT2	BC011951, BC011951.1	-	-
TPST2	BC001057, BC001057.2	-	-
DGAT2	BC015234, BC015234.1	-	-
B4GALT3	BC006099, BC006099.1	-	-
SLC41A3	BC009039, BC009039.2	-	-
IL2RB	BC025691, BC025691.1	-	-
GPAA1	BC006383, BC006383.2	-	-
ILVBL	BC011722, BC011722.2	-	-
SLC22A11	BC034384, BC034384.1	-	-
OGFOD3	BC009297, BC009297.1	-	-
BCHE	BC008396, BC008396.1	-	-
NDUFA1	BC000266, BC000266.1	-	-
NRP2	BC009222, BC009222.2	-	-
MDK	BC011704, BC011704.2	-	-
SLAMF1	BC012602, BC012602.1	-	-
CA12	BC001012, BC001012.2	-	-
BNIP3	BC021989, BC021989.1	-	-
BAX	BC014175, BC014175.2	-	-
BCL2L1	BC019307, BC019307.1	-	-
PROCR	BC014451, BC014451.1	-	-
STT3B	BC015880, BC015880.1	-	-
BCAP29	BC008478, BC008478.1	-	-
SLC22A18	BC015571, BC015571.2	-	-
IL2RG	BC014972, BC014972.1	-	-
RELT	BC017279, BC017279.2	-	-
ALG12	BC001729, BC001729.1	-	-
PORCN	BC019080, BC019080.2	-	-
ALG8	BC001133, BC001133.2	-	-
NSDHL	BC000245, BC000245.1	-	-
HLA-E	BC002578, BC002578.2	-	-
GJA5	BC013313, BC013313.2	-	-
HAVCR1	BC013325, BC013325.1	-	-
B3GALT2	BC022507, BC022507.1	-	-
SLC23A2	BC013112, BC013112.2	-	-
SLC30A4	BC026089, BC026089.2	-	-
SMPD2	BC000038, BC000038.2	-	-
UXS1	BC009819, BC009819.2	-	-
DDOST	BC002594, BC002594.2	-	-
CYP39A1	BC010358, BC010358.1	-	-
ENTPD3	BC029869, BC029869.1	-	-
SLC18A1	BC006317, BC006317.2	-	-
PIGO	BC001030, BC001030.2	-	-
IFNGR1	BC005333, BC005333.1	-	-
CYP20A1	BC033752, BC033752.1	-	-
CHST4	BC035282, BC035282.1	-	-
HLA-A	BC008611, BC008611.1	-	-
SGMS2	BC028705, BC028705.1	-	-
AIFM2	BC006121, BC006121.1	-	-
HSD3B2	BC038419, BC038419.1	-	-
AGPAT3	BC011971, BC011971.1	-	-
FCGR1A	BC032634, BC032634.1	-	-
HLA-C	BC004489, BC004489.2	-	-
LPGAT1	BC034621, BC034621.1	-	-
PREB	BC016472, BC016472.1	-	-
B3GNT1	BC021965, BC021965.2	-	-
CEPT1	BC032610, BC032610.2	-	-
CHST12	BC002918, BC002918.1	-	-
CA9	BC014950, BC014950.1	-	-
TNFRSF10A	BC012866, BC012866.1	-	-
ST6GAL2	BC008680, BC008680.1	-	-
TNFRSF1A	BC010140, BC010140.2	-	-
SLC29A1	BC008954, BC008954.2	-	-
PSEN1	BC011729, BC011729.2	-	-
RPRM	BC002908, BC002908.2	-	-
NDUFC2	BC007323, BC007323.2	-	-
HYOU1	BC004560, BC004560.2	-	-
SLC22A23	BC022217, BC022217.1	-	-
ALOX5AP	BC018538, BC018538.1	-	-
PIGN	BC028363, BC028363.2	-	-
ACSL6	BC047453, BC047453.1	-	-
GALNT7	BC047468, BC047468.1	-	-
SLC9A6	BC049169, BC049169.1	-	-
NLGN3	BC051715, BC051715.1	-	-
PLB1	BC065041, BC065041.1	-	-
SLC22A12	BC053348, BC053348.1	-	-
SLC34A1	BC053349, BC053349.1	-	-
GALNT3	BC056246, BC056246.1	-	-
HAVCR2	BC020843, BC020843.1	-	-
SLC31A2	BC026252, BC026252.1	-	-
RNASE6	BC020848, BC020848.1	-	-
CD302	BC020646, BC020646.1	-	-
TDGF1	BC022393, BC022393.1	-	-
SLC16A10	BC017968, BC017968.1	-	-
PIGF	BC029408, BC029408.1	-	-
CD300C	BC022279, BC022279.1	-	-
TREM1	BC017773, BC017773.1	-	-
SLC22A9	BC022379, BC022379.1	-	-
HLA-DRB1	BC031023, BC031023.1	-	-
CH25H	BC017843, BC017843.1	-	-
OLR1	BC022295, BC022295.1	-	-
IYD	BC056253, BC056253.1	-	-
AQP9	BC026258, BC026258.1	-	-
FCGR2A	BC020823, BC020823.1	-	-
AQP4	BC022286, BC022286.1	-	-
IL1RL1	BC030975, BC030975.1	-	-
SLC35A1	BC017807, BC017807.1	-	-
EDA2R	BC034919, BC034919.1	-	-
BCL2L13	BC003032, BC003032.1	-	-
TSPAN17	BC067105, BC067105.1	-	-
IL9R	BC051337, BC051337.1	-	-
SLC2A2	BC060041, BC060041.1	-	-
CD244	BC053985, BC053985.1	-	-
TNFRSF10D	BC052270, BC052270.1	-	-
AGPAT6	BC051377, BC051377.1	-	-
SLC37A2	BC051314, BC051314.1	-	-
SLC7A8	BC052250, BC052250.1	-	-
PIGZ	BC044640, BC044640.1	-	-
SLC10A1	BC069822, BC069822.1	-	-
ABO	BC069595, BC069595.1	-	-
CYP3A4	BC069418, BC069418.1	-	-
SLC2A4	BC069615, BC069615.1	-	-
WBSCR17	BC069645, BC069645.1	-	-
FA2H	BC010453, BC010453.1	-	-
NCEH1	BC028734, BC028734.1	-	-
SLC37A3	BC028380, BC028380.1	-	-
COX4I1	BC047869, BC047869.1	-	-
DOLPP1	BC040152, BC040152.1	-	-
PTCH1	BC043542, BC043542.1	-	-
GALNT10	BC050333, BC050333.1	-	-
SLC2A5	BC035878, BC035878.1	-	-
MSR1	BC063878, BC063878.1	-	-
SPTLC1	BC068537, BC068537.1	-	-
FAAH2	BC073922, BC073922.1	-	-
ATP10D	BC057839, BC057839.1	-	-
CHST15	BC075813, BC075813.1	-	-
M6PR	BC024206, BC024206.1	-	-
LRP1	BC045107, BC045107.1	-	-
ANG	BC062698, BC062698.1	-	-
SLC2A12	BC070149, BC070149.1	-	-
CD6	BC078669, BC078669.1	-	-
SLC26A11	BC035900, BC035900.1	-	-
PNPLA6	BC051768, BC051768.1	-	-
SYT1	BC058917, BC058917.1	-	-
SLC39A4	BC062625, BC062625.1	-	-
FGF10	BC069561, BC069561.1	-	-
B4GALT6	BC069620, BC069620.1	-	-
IL23R	BC040720, BC040720.2	-	-
SEZ6L2	BC000567, BC000567.2	-	-
SLC39A3	BC020571, BC020571.2	-	-
SLC27A4	BC009959, BC009959.2	-	-
NAGPA	BC012194, BC012194.1	-	-
MCL1	BC017197, BC017197.2	-	-
IL13RA1	BC009960, BC009960.2	-	-
TMEM62	BC009981, BC009981.2	-	-
SLC7A7	BC003062, BC003062.2	-	-
SLC10A2	BC130523, BC130523.1	-	-
RRM2B	BC117496, BC117496.1	-	-
ST8SIA1	BC117285, BC117285.1	-	-
DNASE2B	BC126138, BC126138.1	-	-
GAL3ST2	BC117295, BC117295.1	-	-
PDE3A	BC117369, BC117369.1	-	-
UGT1A4	BC139784, BC139784.1	-	-
UGT1A1	BC128415, BC128415.1	-	-
ENTPD8	BC141810, BC141810.1	-	-
SLC5A2	BC131542, BC131542.1	-	-
SLC38A6	BC110378, BC110378.1	-	-
SLC8A3	BC142969, BC142969.1, NM_001130417, NM_001130417.1	-	-
TMX1	BC056874, BC056874.1	-	-
FCRL2	BC129836, BC129836.1	-	-
BCL2L2	BC113522, BC113522.1	-	-
SRD5A2	BC113641, BC113641.1	-	-
MIP	BC117474, BC117474.1	-	-
NPTN	BC117462, BC117462.1	-	-
ATP1B2	BC126175, BC126175.1	-	-
SLC30A8	BC126446, BC126446.1	-	-
SLC35A5	BC013046, BC013046.1	-	-
NEU1	BC000722, BC000722.2	-	-
SLC37A4	BC015650, BC015650.2	-	-
SLC3A2	BC001061, BC001061.2	-	-
GPAA1	BC004129, BC004129.2	-	-
PDIA4	BC000425, BC000425.2	-	-
SLC43A1	BC001639, BC001639.2	-	-
PHTF1	BC002447, BC002447.2	-	-
DNAJC10	BC034713, BC034713.1	-	-
CD79B	BC030210, BC030210.1	-	-
RNASE4	BC015520, BC015520.1	-	-
CD247	BC025703, BC025703.1	-	-
MGST3	BC000505, BC000505.2	-	-
SULF2	BC020962, BC020962.1	-	-
COX6A1	BC007723, BC007723.2	-	-
PTGES	BC008280, BC008280.1	-	-
RNASE1	BC005324, BC005324.1	-	-
TXNDC12	BC008913, BC008913.2	-	-
GYPA	BC005319, BC005319.1	-	-
SCAMP1	BC009787, BC009787.1	-	-
VKORC1	BC002911, BC002911.2	-	-
AQP5	BC032946, BC032946.1	-	-
GJB5	BC004379, BC004379.1	-	-
NRG1	BC007675, BC007675.2	-	-
AQP3	BC013566, BC013566.1	-	-
HSD11B1	BC012593, BC012593.1	-	-
MGAT4B	BC009464, BC009464.1	-	-
GDAP1	BC024939, BC024939.1	-	-
SLC25A4	BC008664, BC008664.1	-	-
GDPD1	BC034432, BC034432.1	-	-
SLC19A2	BC018514, BC018514.1	-	-
SLC25A6	BC014775, BC014775.1	-	-
TMX2	BC000666, BC000666.1	-	-
SLC25A18	BC031644, BC031644.1	-	-
FCGR2B	BC031992, BC031992.1	-	-
SLC30A2	BC006251, BC006251.2	-	-
SRD5A3	BC002480, BC002480.2	-	-
SLC35A4	BC009906, BC009906.2	-	-
SLC25A22	BC019033, BC019033.2	-	-
SLC16A4	BC021664, BC021664.1	-	-
SLC39A1	BC003152, BC003152.2	-	-
DEGS1	BC000961, BC000961.2	-	-
SCAMP2	BC004385, BC004385.1	-	-
KDSR	BC008797, BC008797.2	-	-
MPPE1	BC002877, BC002877.2	-	-
ST6GALNAC6	BC006564, BC006564.2	-	-
B4GALT7	BC007317, BC007317.2	-	-
ST3GAL4	BC010645, BC010645.1	-	-
CA14	BC034412, BC034412.1	-	-
IFNAR2	BC002793, BC002793.2	-	-
B3GAT3	BC007906, BC007906.2	-	-
B4GALT4	BC004523, BC004523.2	-	-
ANGPTL7	BC001881, BC001881.1	-	-
HLA-G	BC021708, BC021708.2	-	-
SLC25A43	BC019584, BC019584.1	-	-
CHST8	BC011380, BC011380.1	-	-
PIGM	BC019865, BC019865.1	-	-
GAL3ST1	BC014649, BC014649.1	-	-
CHST9	BC025764, BC025764.1	-	-
ALG3	BC002839, BC002839.2	-	-
SERINC3	BC006088, BC006088.1	-	-
ENPP5	BC027615, BC027615.2	-	-
ST6GALNAC1	BC022462, BC022462.1	-	-
HSPA13	BC036370, BC036370.2	-	-
SCARB2	BC021892, BC021892.1	-	-
PIGA	BC038236, BC038236.1	-	-
ABCC11	BC039085, BC039085.1	-	-
IFNAR1	BC021825, BC021825.1	-	-
SQLE	BC017033, BC017033.1	-	-
CYBB	BC032720, BC032720.1	-	-
SLC22A5	BC012325, BC012325.1	-	-
GNS	BC012482, BC012482.1	-	-
SCARB1	BC022087, BC022087.1	-	-
IL22RA1	BC029273, BC029273.1	-	-
SLC20A1	BC019944, BC019944.1	-	-
LILRB1	BC015731, BC015731.1	-	-
SLCO3A1	BC000585, BC000585.2	-	-
DHRS11	BC002731, BC002731.2	-	-
TMC6	BC007766, BC007766.1	-	-
PIGH	BC004100, BC004100.2	-	-
KDELR2	BC008081, BC008081.2	-	-
ENTPD4	BC034477, BC034477.2	-	-
RPN1	BC010839, BC010839.1	-	-
CLGN	BC028357, BC028357.2	-	-
LBR	BC020079, BC020079.1	-	-
RPN2	BC003560, BC003560.1	-	-
ATP1A3	BC009394, BC009394.2	-	-
ATP12A	BC031609, BC031609.1	-	-
CDH23	BC032581, BC032581.1	-	-
SLC12A4	BC021193, BC021193.2	-	-
UQCR11	BC000462, BC000462.2	-	-
SLC10A7	BC023288, BC023288.1	-	-
CLEC1B	BC029554, BC029554.1	-	-
FKBP11	BC027973, BC027973.1	-	-
EBP	BC001549, BC001549.1	-	-
SLC35A2	BC035747, BC035747.1	-	-
ECE2	BC012449, BC012449.1	-	-
GDE1	BC014981, BC014981.1	-	-
CYP2J2	BC032594, BC032594.1	-	-
CSF1	BC021117, BC021117.1	-	-
SLC1A7	BC012119, BC012119.1	-	-
ILVBL	BC011761, BC011761.2	-	-
CD93	BC028075, BC028075.1	-	-
PMEL	BC001414, BC001414.2	-	-
SLC27A3	BC029792, BC029792.1	-	-
SLC2A6	BC013740, BC013740.1	-	-
SLC12A9	BC000154, BC000154.2	-	-
SLC22A7	BC033805, BC033805.1	-	-
PLB1	BC042674, BC042674.1	-	-
SLC52A1	BC060810, BC060810.1	-	-
BPI	BC040955, BC040955.1	-	-
SLC27A2	BC057770, BC057770.1	-	-
SLC40A1	BC035893, BC035893.1	-	-
GALNT2	BC041120, BC041120.1	-	-
NOX4	BC040105, BC040105.1	-	-
SLC7A1	BC063303, BC063303.1	-	-
SLC26A2	BC059390, BC059390.1	-	-
CYB561D2	BC047691, BC047691.1	-	-
PEMT	BC050593, BC050593.1	-	-
AQP8	BC040630, BC040630.1	-	-
COMTD1	BC047774, BC047774.1	-	-
ART3	BC017913, BC017913.1	-	-
AGER	BC020669, BC020669.1	-	-
SLC17A3	BC017952, BC017952.1	-	-
LTBR	BC026262, BC026262.1	-	-
CYP20A1	BC020616, BC020616.1	-	-
SLC7A9	BC017962, BC017962.1	-	-
CYP4B1	BC017758, BC017758.1	-	-
UGT1A9	BC058844, BC058844.1	-	-
ARSF	BC022389, BC022389.1	-	-
IL7R	BC067540, BC067540.1	-	-
UGT3A1	BC068446, BC068446.1	-	-
IL1R1	BC067506, BC067506.1	-	-
SLC6A15	BC070040, BC070040.1	-	-
TPO	BC063107, BC063107.1	-	-
SLC22A2	BC030978, BC030978.1	-	-
SLC5A6	BC012806, BC012806.2	-	-
MAN1B1	BC006079, BC006079.1	-	-
CD3G	BC113830, BC113830.1	-	-
MGAT3	BC113383, BC113383.1	-	-
IL20RA	BC113574, BC113574.1	-	-
GALNT16	BC036812, BC036812.1	-	-
AIFM1	BC139738, BC139738.1	-	-
GALNT3	BC113567, BC113567.1	-	-
TLR8	BC101075, BC101075.2	-	-
NRP2	BC117413, BC117413.1	-	-
NDST3	BC109309, BC109309.1	-	-
ATP6V0A4	BC109305, BC109305.1	-	-
CDH17	BC113464, BC113464.1	-	-
NDUFB1	BC126234, BC126234.1	-	-
ATP6V0E1	BC119714, BC119714.1	-	-
FGF6	BC121097, BC121097.1	-	-
KDELR3	BC098336, BC098336.1	-	-
B3GAT2	BC113995, BC113995.1	-	-
HLA-DQA1	BC125044, BC125044.1	-	-
HLA-DQA1	BC125045, BC125045.1	-	-
TNFRSF10C	BC125041, BC125041.1	-	-
HLA-DRB1	BC108922, BC108922.1	-	-
GJC1	BC096213, BC096213.3	-	-
SLC38A11	BC125157, BC125157.1	-	-
GJA3	BC121137, BC121137.2	-	-
SLC7A13	BC125165, BC125165.1	-	-
IL1RL2	BC107064, BC107064.2	-	-
SLC29A3	BC120996, BC120996.1	-	-
CYP2A6	BC096253, BC096253.3	-	-
SLC30A1	BC121015, BC121015.1	-	-
UGT2B11	BC107059, BC107059.2	-	-
HAS2	BC109071, BC109071.1	-	-
GALNT13	BC101032, BC101032.2	-	-
SLC13A2	BC096277, BC096277.1	-	-
IL18RAP	BC106765, BC106765.2	-	-
ENTPD7	BC122857, BC122857.1	-	-
GALNT6	BC114505, BC114505.1	-	-
SLCO1B1	BC114376, BC114376.1	-	-
SLC15A1	BC096327, BC096327.1	-	-
PIGR	BC110494, BC110494.2	-	-
SLC6A5	BC096319, BC096319.3	-	-
TLR10	BC109112, BC109112.2	-	-
ATP4B	BC029059, BC029059.1	-	-
HLA-DMB	BC027175, BC027175.1	-	-
COMT	BC011935, BC011935.2	-	-
LAIR1	BC027899, BC027899.1	-	-
GJB4	BC034709, BC034709.1	-	-
AQP1	BC022486, BC022486.1	-	-
FCGR3A	BC036723, BC036723.1	-	-
FA2H	BC002679, BC002679.2	-	-
GJB3	BC012918, BC012918.1	-	-
CLEC1A	BC039072, BC039072.1	-	-
TCIRG1	BC018133, BC018133.1	-	-
STT3A	BC020965, BC020965.2	-	-
FCER1A	BC005912, BC005912.1	-	-
MTX1	BC001906, BC001906.1	-	-
AGPAT2	BC019292, BC019292.1	-	-
HLA-DPB1	BC007963, BC007963.2	-	-
ATP1B1	BC000006, BC000006.2	-	-
PTDSS1	BC002376, BC002376.2	-	-
AGPAT1	BC002402, BC002402.2	-	-
HMOX2	BC002396, BC002396.2	-	-
COX11	BC005895, BC005895.1	-	-
B4GALT2	BC002431, BC002431.2	-	-
HLA-DRB1	BC007920, BC007920.2	-	-
HLA-DOB	BC006097, BC006097.1	-	-
HLA-DQB1	BC012106, BC012106.1	-	-
MAN1B1	BC002953, BC002953.1	-	-
CPT1A	BC000185, BC000185.1	-	-
EXT1	BC001174, BC001174.1	-	-
TAP2	BC002751, BC002751.2	-	-
GJB6	BC038934, BC038934.1	-	-
PEMT	BC000557, BC000557.2	-	-
UGCG	BC038711, BC038711.1	-	-
DPAGT1	BC000325, BC000325.2	-	-
B3GNT2	BC030579, BC030579.2	-	-
PNKD	BC036457, BC036457.2	-	-
B4GALT3	BC000276, BC000276.1	-	-
SLC18A1	BC009387, BC009387.2	-	-
ALDH3A2	BC002430, BC002430.2	-	-
SLC6A1	BC033904, BC033904.1	-	-
DBH	BC017174, BC017174.2	-	-
[truncated: 2,455 more rows]

## Sheet: Origene
Gene Symbol	Accession Number	Promoted SINV-WEEV infection	Promoted VSV-DG-WEEV infection
LRP1	NM_002332	-	-
LRP3	NM_002333	-	-
LRP4	NM_002334	+	-
LRP6	AK094666	-	-
LRP5	NM_002335	-	-
LRP8	NM_004631	-	-
LRP10	NM_014045	-	-
LRP12	NM_013437	-	-
LRP11	NM_032832	-	-
LDLRAD4	NM_181481	-	-
VLDLR	NM_003383	+	-
LDLR	NM_000527	+	-
LDLRAD3	NM_174902	-	-
LDLRAD1	NM_001010978	-	-
SORL1	NM_003105	-	-
PCDH1	NM_032420	-	-
PCDH1	NM_002587	-	-
PCDH10	NM_032961	+	+
PCDH10	NM_020815	+	+
PCDH11X	NM_032968	-	-
PCDH12	NM_016580	-	-
PCDH15	NM_001142763	-	-
PCDH18	NM_019035	-	-
PCDH19	NM_001184880	-	-
PCDH20	NM_022843	-	-
PCDH7	NM_032457	-	-
PCDH7	NM_002589	-	-
PCDH7	NM_001173523	-	-
PCDH8	NM_032949	-	-
PCDH8	NM_002590	-	-
PCDH9	NM_203487	-	-
PCDHA1	NM_031411	-	-
PCDHA1	NM_018900	-	-
PCDHA11	NM_031861	-	-
PCDHA11	NM_018902	-	-
PCDHA12	NM_018903	-	-
PCDHA2	NM_018905	-	-
PCDHA3	NM_018906	-	-
PCDHA4	NM_031500	-	-
PCDHA5	NM_018908	-	-
PCDHA6	NM_018909	-	-
PCDHA7	NM_018910	-	-
PCDHA8	NM_018911	-	-
PCDHA9	NM_014005	-	-
PCDHAC1	NM_031882	-	-
PCDHAC1	NM_018898	-	-
PCDHAC2	NM_018899	-	-
PCDHAC2	NM_031883	-	-
PCDHB1	NM_013340	-	-
PCDHB10	NM_018930	-	-
PCDHB11	NM_018931	-	-
PCDHB12	NM_018932	-	-
PCDHB13	NM_018933	-	-
PCDHB14	NM_018934	-	-
PCDHB15	NM_018935	-	-
PCDHB16	NM_020957	-	-
PCDHB2	NM_018936	-	-
PCDHB3	NM_018937	-	-
PCDHB4	NM_018938	-	-
PCDHB5	NM_015669	-	-
PCDHB6	NM_018939	-	-
PCDHB7	NM_018940	-	-
PCDHB8	NM_019120	-	-
PCDHB9	NM_019119	-	-
PCDHGA1	NM_031993	-	-
PCDHGA11	NM_018914	-	-
PCDHGA12	NM_003735	-	-
PCDHGA2	NM_032009	-	-
PCDHGA3	NM_032011	-	-
PCDHGA3	NM_018916	-	-
PCDHGA6	NM_018919	-	-
PCDHGA8	NM_032088	-	-
PCDHGB3	NM_018924	-	-
PCDHGB7	NM_018927	-	-
PCDHGB7	NM_032101	-	-
PCDHGC3	NM_002588	-	-
PCDHGC4	NM_032406	-	-
PCDHGC5	NM_018929	-	-
PCDHGC5	NM_032407	-	-
PCDH17	NM_001040429	-	-
PCDH21	MGC:46603	-	-
PPIC	NM_000943	-	-
TMEM160	NM_017854	-	-
MOSPD3	NM_001040097	-	-
CYHR1	NM_032687	-	-
PRADC1	NM_032319	-	-
DRD2	NM_000795	-	-
MLEC	NM_014730	-	-
ACKR2	NM_001296	-	-
ABCD4	NM_005050	-	-
CHODL	NM_024944	-	-
RDH14	NM_020905	-	-
PEX2	NM_001079867	-	-
IL11RA	NM_004512	-	-
CCKBR	NM_176875	-	-
PTDSS2	NM_030783	-	-
SIGIRR	NM_021805	-	-
WFS1	NM_006005	-	-
ECM1	NM_004425	-	-
CHRNB1	NM_000747	-	-
TM9SF4	NM_014742	-	-
PGAP6	NM_021259	-	-
LRRN4	NM_152611	-	-
LMF2	NM_033200	-	-
GPR146	NM_138445	-	-
P2RY12	NM_022788	-	-
TMEM138	NM_016464	-	-
C3AR1	NM_004054	-	-
GPR84	NM_020370	-	-
SSPN	NM_005086	-	-
AGPAT5	NM_018361	-	-
C5orf15	NM_020199	-	-
APH1B	NM_031301	-	-
KCNMB2	NM_181361	-	-
CCR4	NM_005508	-	-
MBOAT7	NM_024298	-	-
EBPL	NM_032565	-	-
PPT2	NM_005155	-	-
SLC25A20	NM_000387	-	-
BACE2	NM_012105	-	-
CACNG6	NM_145814	-	-
LRP3	NM_002333	-	-
FXYD2	NM_021603	-	-
SLC38A10	NM_138570	-	-
COQ2	NM_015697	-	-
NLGN4X	NM_181332	-	-
SPTSSB	NM_001040100	-	-
CCL4L1	NM_207007	-	-
IL22	NM_020525	-	-
KCNK13	NM_022054	-	-
GRAMD1A	NM_020895	-	-
SPINK6	NM_205841	-	-
CEND1	NM_016564	-	-
P2RY13	NM_176894	-	-
SLC47A2	NM_152908	-	-
FPR2	NM_001005738	-	-
GYPC	NM_002101	-	-
TTYH1	NM_001005367	-	-
SPATA9	NM_031952	-	-
LRRC24	NM_001024678	-	-
ST3GAL6	NM_006100	-	-
PAQR4	NM_152341	-	-
CANX	NM_001024649	-	-
CATSPER2	NM_172095	-	-
SLC25A34	NM_207348	-	-
COX15	NM_078470	-	-
RNASEK	NM_001004333	-	-
WNT3	NM_030753	-	-
SLC16A5	NM_004695	-	-
PTRH2	NM_016077	-	-
LRCH4	NM_002319	-	-
LSAMP	NM_002338	-	-
ABCB10	NM_012089	-	-
IL17RB	NM_018725	-	-
PM20D1	NM_152491	-	-
NLGN1	NM_014932	-	-
FXYD7	NM_022006	-	-
TP53I13	NM_138349	-	-
UBXN8	NM_005671	-	-
FXYD4	NM_173160	-	-
GRINA	NM_000837	-	-
GRIA1	NM_000827	-	-
CD47	NM_001777	-	-
ATRN	NM_139322	-	-
SEC62	NM_003262	-	-
TTC13	NM_024525	-	-
ENPP2	NM_006209	-	-
NNT	NM_012343	-	-
ABCG1	NM_004915	-	-
CLCN2	NM_004366	-	-
CD101	NM_004258	-	-
THSD1	NM_018676	-	-
DCC	NM_005215	-	-
FZD2	NM_001466	-	-
KCNB1	NM_004975	-	-
TMEM245	NM_032012	-	-
LGR5	NM_003667	-	-
NEO1	NM_002499	-	-
FLRT2	NM_013231	-	-
CYP4F3	NM_000896	-	-
ITIH1	NM_002215	-	-
TRPM8	NM_024080	-	-
GOLGB1	NM_004487	-	-
LIFR	NM_002310	-	-
JAG1	NM_000214	-	-
CDH1	NM_004360	-	-
LEMD3	NM_014319	-	-
SLC1A4	AL833067	-	-
ATL3	AK090822	-	-
TMEM181	BC021687	-	-
FCGR2C	NM_201563	-	-
SUSD1	NM_022486	-	-
DPP6	NM_130797	-	-
ABCB1	NM_000927	-	-
PTPRZ1	NM_002851	-	-
LAYN	AK096925	-	-
RHD	NM_016124	-	-
MANEAL	NM_152496	-	-
BACE1	NM_138972	-	-
BET1L	AY007148	-	-
TRPC7	NM_020389	-	-
PNPLA7	NM_152286	-	-
SLC26A6	NM_134263	-	-
SIRPB2	AK095499	-	-
ROR1	NM_005012	-	-
XYLT2	NM_022167	-	-
CNTNAP1	NM_003632	-	-
CSF2RB	NM_000395	-	-
GRIN1	NM_007327	-	-
KCNG3	NM_172344	-	-
ADCY8	NM_001115	-	-
ITGAV	NM_002210	-	-
ADGRE5	NM_078481	-	-
SLITRK2	NM_032539	-	-
NRG3	NM_001010848	-	-
EML2	NM_012155	-	-
ITGA2	NM_002203	-	-
IL2RA	NM_000417	-	-
DEFB126	NM_030931	-	-
C5orf46	BC021680	-	-
UGT2B15	NM_001076	-	-
OXA1L	NM_005015	-	-
ATP8B3	BC033179	-	-
NOX5	NM_024505	-	-
TRPC1	NM_003304	-	-
NNAT	NM_005386	-	-
TMEM217	NM_145316	-	-
MCOLN3	NM_018298	-	-
GPR39	NM_001508	-	-
GABRR2	NM_002043	-	-
TMPRSS11D	NM_004262	-	-
KCNA4	NM_002233	-	-
CYP4Z1	NM_178134	-	-
KCNA1	NM_000217	-	-
KCNV2	NM_133497	-	-
CHRNA7	NM_000746	-	-
CYP26A1	NM_000783	-	-
LMLN	NM_033029	-	-
TRPV5	NM_019841	-	-
ADAM8	NM_001109	-	-
CATSPER3	NM_178019	-	-
CYP4F8	NM_007253	-	-
ASIC5	NM_017419	-	-
KCNA5	NM_002234	-	-
P2RY11	BC009877	-	-
PLPPR3	BC017295	-	-
PTGIR	BC017857	-	-
ESYT2	BC022342	-	-
DRD4	NM_000797	-	-
CUZD1	NM_022034	-	-
RRBP1	NM_004587	-	-
TRPA1	NM_007332	-	-
DRD1	NM_000794	-	-
KIR2DS3	NM_012313	-	-
GLP1R	NM_002062	-	-
RXFP2	NM_130806	-	-
ADRA1B	NM_000679	-	-
TRPV4	NM_021625	-	-
FAAH	NM_001441	-	-
ITGB6	NM_000888	-	-
MRGPRD	NM_198923	-	-
CHRNB2	NM_000748	-	-
KCNE2	NM_172201	-	-
ITGB3	NM_000212	-	-
CHRNA4	NM_000744	-	-
SLC12A5	NM_020708	-	-
GRIA4	NM_000829	-	-
KCNQ1	NM_000218	-	-
P2RX2	NM_170682	-	-
SI	NM_001041	-	-
FZD3	NM_017412	-	-
NTN1	NM_004822	-	-
IGFL1	NM_198541	-	-
PON3	NM_000940	-	-
TMEM37	NM_183240	-	-
ADAM12	NM_003474	-	-
QRFPR	NM_198179	-	-
KCNA2	NM_004974	-	-
CNGA2	NM_005140	-	-
DRD3	NM_000796	-	-
GPR148	NM_207364	-	-
GALR2	NM_003857	-	-
RYK	NM_001005861	-	-
IL27	NM_145659	-	-
GRIK1	NM_000830	-	-
MTNR1B	NM_005959	-	-
SIGLEC11	NM_052884	-	-
BTN1A1	NM_001732	-	-
DSCAML1	NM_020693	-	-
OR5P3	NM_153445	-	-
GRIN2C	NM_000835	-	-
GPR26	NM_153442	-	-
PVR	NM_001135769	-	-
CYP7A1	NM_000780	-	-
ADRA1A	NM_000680	-	-
IL1RAPL1	NM_014271	-	-
HCN3	NM_020897	-	-
KCNJ4	NM_152868	-	-
TPSG1	NM_012467	-	-
GABRA6	NM_000811	-	-
P4HTM	NM_177939	-	-
GRHL1	NM_198182	-	-
MAN2A1	NM_002372	-	-
PTGDR2	NM_004778	-	-
GRM7	NM_000844	-	-
TNFRSF8	NM_001243	-	-
CADM4	NM_145296	-	-
KCNK18	NM_181840	-	-
ANO7	NM_001001891	-	-
P2RX7	NM_002562	-	-
TAS1R3	NM_152228	-	-
SCN10A	NM_006514	-	-
NGFR	NM_002507	-	-
EPOR	NM_000121	-	-
CXCR4	NM_001008540	-	-
FFAR1	NM_005303	-	-
CHRNB4	NM_000750	-	-
LEPR	NM_002303	-	-
LY75	NM_002349	-	-
SSTR5	NM_001053	-	-
GIPR	NM_000164	-	-
RXFP3	NM_016568	-	-
GPR119	NM_178471	-	-
LPAR4	NM_001278000	-	-
AVPR2	NM_000054	-	-
GPR22	NM_005295	-	-
XCR1	NM_005283	-	-
GPR62	NM_080865	-	-
BACE2	NM_138992	-	-
P2RX5	NM_175081	-	-
SERF1B	NM_022978	-	-
HTR2C	NM_000868	-	-
CACNG2	NM_006078	-	-
FFAR2	NM_005306	-	-
MRGPRX4	NM_054032	-	-
KCNK7	NM_033347	-	-
CCR3	NM_001837	-	-
KCNK12	NM_022055	-	-
CLCA4	NM_012128	-	-
RNF149	NM_173647	-	-
KCNT2	NM_198503	-	-
GALNT11	NM_022087	-	-
FUT10	NM_032664	-	-
ECE1	NM_001397	-	-
LRP5	NM_002335	-	-
CHST2	NM_004267	-	-
MUC1	NM_002456	-	-
CSF3R	NM_156039	-	-
KCNMB3	NM_171828	-	-
KCNJ1	NM_153767	-	-
PRLHR	NM_004248	-	-
GALR3	NM_003614	-	-
AQP6	NM_001652	-	-
MTCO2	NM_173705	-	-
MTND4L	NM_173712	-	-
SYT15	NM_181519	-	-
SLC44A4	NM_025257	-	-
RETREG2	NM_024293	-	-
TPCN1	AK093490	-	-
MTND4	NM_173711	-	-
SLC36A1	NM_078483	-	-
BACE2	NM_138991	-	-
GRIA3	NM_007325	-	-
MANEA	NM_024641	-	-
NRXN1	NM_004801	-	-
KCNMA1	NM_001014797	-	-
ABCA12	NM_173076	-	-
GCGR	NM_000160	-	-
TRPC5	NM_012471	-	-
PTGFR	NM_000959	-	-
TAS1R2	NM_152232	-	-
KCNQ3	NM_004519	-	-
KCNQ4	NM_004700	-	-
COL17A1	NM_000494	-	-
SLC6A12	NM_003044	-	-
TRPM2	NM_003307	-	-
XKR4	NM_052898	-	-
ITGA1	NM_181501	-	-
SLCO4C1	NM_180991	-	-
BEST2	NM_017682	-	-
SOX1	NM_005986	-	-
SLC9A3	NM_004174	-	-
SCN3B	NM_018400	-	-
CHRNA9	NM_017581	-	-
ADRA2C	NM_000683	-	-
GRM1	NM_000838	-	-
CRLF2	NM_022148	-	-
SCN1B	NM_199037	-	-
TRPC6	NM_004621	-	-
ITGA11	NM_012211	-	-
GUCY2C	NM_004963	-	-
TRPM6	NM_017662	-	-
CNTNAP2	NM_014141	-	-
PTPRJ	NM_002843	-	-
NCR2	NM_004828	-	-
CRELD1	NM_001031717	-	-
OR1J2	NM_054107	-	-
KL	NM_153683	-	-
ACACB	NM_001093	-	-
TMED1	NM_006858	-	-
KLB	NM_175737	-	-
OPRD1	NM_000911	-	-
VNN3	NM_018399	-	-
KCNK2	NM_001017424	-	-
CSPG4	NM_001897	-	-
SIGLEC15	NM_213602	-	-
HTR4	NM_199453	-	-
KISS1R	NM_032551	-	-
TACR1	NM_015727	-	-
PTGS1	NM_000962	-	-
CACNG8	NM_031895	-	-
AWAT2	NM_001002254	-	-
PRCP	NM_199418	-	-
UNC5A	NM_133369	-	-
KCNH1	NM_002238	-	-
COL25A1	NM_198721	-	-
SUN1	NM_025154	-	-
CD8A	NM_171827	-	-
CHRNA2	NM_000742	-	-
MBOAT1	NM_001080480	-	-
ITGA7	NM_002206	-	-
ITGA3	NM_005501	-	-
CHRNA10	NM_020402	-	-
GPR141	NM_181791	-	-
TLR4	NM_138554	-	-
LTB4R2	NM_019839	-	-
PRTG	NM_173814	-	-
ZNRF3	NM_032173	-	-
CDH10	NM_006727	-	-
SLC9A1	NM_003047	-	-
TAPBP	NM_003190	-	-
TMEM99	NM_145274	-	-
ACSL4	NM_004458	-	-
MPL	NM_005373	-	-
GNRHR	NM_000406	-	-
MLNR	NM_001507	-	-
HCRTR1	NM_001525	-	-
CCR9	NM_031200	-	-
NPY2R	NM_000910	-	-
KCNIP3	NM_001034914	-	-
TRHR	NM_003301	-	-
NKAIN3	NM_173688	-	-
GRM6	NM_000843	-	-
ABCC4	NM_005845	-	-
ATP10A	NM_024490	-	-
BRS3	NM_001727	-	-
PRIMA1	NM_178013	-	-
ABCC1	NM_004996	-	-
SNX19	NM_014758	-	-
TNFRSF4	NM_003327	-	-
TAAR1	NM_138327	-	-
VTI1A	NM_145206	-	-
WNT11	NM_004626	-	-
ADRA1D	NM_000678	-	-
BDKRB2	NM_000623	-	-
ITGA2B	NM_000419	-	-
ADAMTS13	NM_139025	-	-
DEFB103B	NM_018661	-	-
NTSR1	NM_002531	-	-
TNFRSF18	NM_004195	-	-
INSR	NM_000208	-	-
GRIN1	NM_000832	-	-
FREM2	NM_207361	-	-
TMPRSS15	NM_002772	-	-
ENTPD1	NM_001776	-	-
ANO1	NM_018043	-	-
HCN2	NM_001194	-	-
NIPAL4	NM_001099287	-	-
AMN	NM_030943	-	-
TMEM119	NM_181724	-	-
GPR31	NM_005299	-	-
LGR4	NM_018490	-	-
F2R	BC016059	-	-
ADGRL1	NM_014921	-	-
GPR149	NM_001038705	-	-
GPR19	NM_006143	-	-
CALCR	NM_001742	-	-
ADGRB3	NM_001704	-	-
MC5R	NM_005913	-	-
OPRL1	NM_000913	-	-
GABBR2	NM_005458	-	-
DRD3	NM_033663	-	-
GPR37	BC040007	-	-
EMR1	BC059395	-	-
RECK	NM_021111	-	-
GPR83	NM_016540	-	-
FZD8	NM_031866	-	-
GHSR	NM_198407	-	-
NPFFR1	NM_022146	-	-
GPR135	NM_022571	-	-
HRH3	NM_007232	-	-
ADGRL2	NM_012302	-	-
GPR150	NM_199243	-	-
PTH2R	NM_005048	-	-
TSHR	NM_000369	-	-
CCR10	NM_016602	-	-
SSTR1	NM_001049	-	-
ADGRF4	NM_153838	-	-
DCSTAMP	NM_030788	-	-
P2RY6	NM_176798	-	-
ITGA6	NM_001079818	-	-
TOR2A	NM_001085347	-	-
AWAT1	NM_001013579	-	-
RFNG	NM_002917	-	-
ADCY4	NM_139247	-	-
TRPM5	NM_014555	-	-
EPHB1	NM_004441	-	-
EIF2AK3	NM_004836	-	-
EPHA5	NM_004439	-	-
KIT	NM_000222	-	-
TAOK2	NM_004783	-	-
NCAM1	NM_181351	-	-
TENM3	NM_001080477	-	-
HRH4	NM_021624	-	-
KIR3DL2	NM_006737	-	-
SHH	NM_000193	-	-
GPR179	NM_001004334	-	-
TNFRSF25	NM_148965	-	-
IL13	NM_002188	-	-
CHRNA1	NM_001039523	-	-
BCL2	NM_000657	-	-
GRIN2D	NM_000836	-	-
HCRT	NM_001524	-	-
FGF4	NM_002007	-	-
OCA2	NM_000275	-	-
SCN5A	NM_198056	-	-
KCNC3	NM_004977	-	-
SCN4B	NM_174934	-	-
RRH	NM_006583	-	-
GABRG2	NM_198904	-	-
ABCC6	NM_001171	-	-
CEACAM4	NM_001817	-	-
CCR5	NM_001100168	-	-
KCNH2	NM_000238	-	-
ANO3	NM_031418	-	-
CYP2D6	NM_000106	-	-
VN1R2	NM_173856	-	-
CCR2	NM_000648	-	-
FCGR1B	NM_001017986	-	-
TNFSF15	NM_005118	-	-
IFNK	NM_020124	-	-
GPR158	NM_020752	-	-
HTR3A	NM_213621	-	-
GUCY2F	NM_001522	-	-
GPR142	NM_181790	-	-
SLC7A5	NM_003486	-	-
IFITM5	NM_001025295	-	-
DSG2	NM_001943	-	-
ITGAL	NM_002209	-	-
SLC44A2	NM_020428	-	-
BEST4	NM_153274	-	-
HTR4	NM_001040172	-	-
ANO9	NM_001012302	-	-
ADGRE1	NM_001974	-	-
KCNK9	NM_016601	-	-
MS4A2	NM_000139	-	-
KCNQ5	NM_019842	-	-
MRGPRE	NM_001039165	-	-
MBOAT4	NM_001100916	-	-
MFN2	NM_001127660	-	-
KIR2DL2	NM_014219	-	-
HTR4	NM_000870	-	-
CCKAR	NM_000730	-	-
GPR153	NM_207370	-	-
KCNK4	NM_033310	-	-
FFAR4	NM_181745	-	-
CLEC6A	NM_001007033	-	-
LPAR1	NM_057159	-	-
SLC6A13	NM_016615	-	-
ABCA5	NM_172232	-	-
MGAM	NM_004668	-	-
PAQR9	NM_198504	-	-
TRPC3	NM_001130698	-	-
CACNA1G	NM_018896	-	-
IL3RA	NM_002183	-	-
PANX2	NM_052839	-	-
ANO2	NM_020373	-	-
ZDHHC21	NM_178566	-	-
SLC27A1	NM_198580	-	-
LRP4	NM_002334	+	-
SCNN1G	NM_001039	-	-
PLXNC1	NM_005761	-	-
ADAM29	NM_001130703	-	-
UNC5B	NM_170744	-	-
KCND1	NM_004979	-	-
SSTR3	NM_001051	-	-
JPH2	NM_020433	-	-
MMP20	NM_004771	-	-
GPR139	NM_001002911	-	-
HRH1	NM_001098211	-	-
OPRK1	NM_000912	-	-
RAMP2	NM_005854	-	-
HRH2	NM_001131055	-	-
OPN4	NM_033282	-	-
CACNA1C	NM_199460	-	-
KIDINS220	NM_020738	-	-
TNFRSF13C	NM_052945	-	-
FITM1	NM_203402	-	-
SLC12A2	NM_001046	-	-
HCN4	NM_005477	-	-
KCNJ15	NM_170736	-	-
NPHS1	NM_004646	-	-
UGT1A7	NM_019077	-	-
DLL1	NM_005618	-	-
OR52N1	NM_001001913	-	-
TACR1	NM_001058	-	-
MEP1B	NM_005925	-	-
CNNM4	NM_020184	-	-
JAG2	NM_002226	-	-
CALCRL	NM_005795	-	-
CLCN1	NM_000083	-	-
KLRC3	NM_002261	-	-
NPTXR	NM_014293	-	-
SLITRK5	NM_015567	-	-
KCNJ16	NM_018658	-	-
KCNC1	NM_001112741	-	-
KCNC1	NM_004976	-	-
ABCA1	NM_005502	-	-
CR2	NM_001006658	-	-
ZP3	NM_001110354	-	-
SLC13A3	NM_022829	-	-
GPR88	NM_022049	-	-
XYLT1	NM_022166	-	-
MFRP	NM_031433	-	-
NTN4	NM_021229	-	-
NLGN2	NM_020795	-	-
C1QTNF12	NM_001014980	-	-
SLC16A1	NM_001166496	-	-
KCNH7	NM_173162	-	-
SIDT1	NM_017699	-	-
LRRC26	NM_001013653	-	-
HTR3C	NM_130770	-	-
PTPRD	NM_002839	-	-
ABCC2	NM_000392	-	-
CLDN5	NM_001130861	-	-
HRK	NM_003806	-	-
KLRC2	NM_002260	-	-
ADGRL3	NM_015236	-	-
QSOX2	NM_181701	-	-
GPR17	NM_005291	-	-
GPR152	NM_206997	-	-
CYP26C1	NM_183374	-	-
ADGRA3	NM_145290	-	-
GPR162	NM_019858	-	-
SLC39A14	NM_001128431	-	-
C1GALT1	NM_020156	-	-
VSTM2B	NM_001146339	-	-
KIRREL3	NM_032531	-	-
HCAR2	NM_177551	-	-
EMC10	NM_175063	-	-
SLC16A6	NM_004694	-	-
NPFFR2	NM_004885	-	-
P2RY8	NM_178129	-	-
CD248	NM_020404	-	-
CALHM4	NM_153036	-	-
GPR162	NM_014449	-	-
GLRA3	NM_006529	-	-
ADGRB1	NM_001702	-	-
MAS1L	NM_052967	-	-
PEAR1	NM_001080471	-	-
ADGRF3	NM_001145168	-	-
SCN4A	NM_000334	-	-
SLC6A9	NM_006934	-	-
ADGRA2	NM_032777	-	-
CD34	NM_001025109	-	-
BAI2	NM_001703	-	-
MOG	NM_206809	-	-
TAAR2	NM_001033080	-	-
CLDN22	NM_001111319	-	-
GLCE	NM_015554	-	-
CD200R1L	NM_001008784	-	-
CALHM6	NM_001010919	-	-
OTOF	NM_194248	-	-
ADCY7	NM_001114	-	-
GALR1	NM_001480	-	-
ADAM19	NM_033274	-	-
SORCS2	NM_020777	-	-
ADGRF2	NM_153839	-	-
KCNH3	NM_012284	-	-
NRG2	NM_013981	-	-
KCNH4	NM_012285	-	-
CRB1	NM_201253	-	-
ICAM5	NM_003259	-	-
MGAT5	NM_002410	-	-
UPK3A	NM_006953	-	-
CASR	NM_001178065	-	-
SEMA5B	NM_001031702	-	-
CLEC9A	NM_207345	-	-
IFNGR2	NM_005534	-	-
RAET1L	NM_130900	-	-
VSIG10	NM_019086	-	-
ATP2A1	NM_173201	-	-
SEZ6L	NM_021115	-	-
FCGRT	NM_001136019	-	-
IGF2R	NM_000876	-	-
SPNS2	NM_001124758	-	-
GP2	NM_001007240	-	-
ADRB1	NM_000684	-	-
RHO	NM_000539	-	-
ADGRG4	NM_153834	-	-
SCN11A	NM_014139	-	-
TRPC4	NM_001135955	-	-
TMEM150B	NM_001085488	-	-
CHST3	NM_004273	-	-
ACKR1	NM_001122951	-	-
ABCA7	NM_019112	-	-
MEGF8	NM_001410	-	-
KREMEN1	NM_032045	-	-
ITGAX	NM_000887	-	-
TMEM215	NM_212558	-	-
TM6SF2	NM_001001524	-	-
OR4M1	NM_001005500	-	-
NXPE4	NM_001077639	-	-
SLC8A1	NM_021097	-	-
CNR1	NM_033181	-	-
TMEM145	NM_173633	-	-
MCTP1	BC030005	-	-
ZACN	NM_180990	-	-
GABRE	NM_004961	-	-
AQP7	NM_001170	-	-
ABCB7	NM_004299	-	-
PTGER2	NM_000956	-	-
ABCC12	NM_033226	-	-
CDH22	NM_021248	-	-
SLC6A2	NM_001172504	-	-
TMEM52	NM_178545	-	-
GPR108	NM_001080452	-	-
GRIN2A	NM_001134407	-	-
SLC22A8	NM_001184732	-	-
CDH4	NM_001794	-	-
GABRR1	NM_002042	-	-
FCRL3	BC028933	-	-
SORL1	NM_003105	-	-
ATP8A1	NM_006095	-	-
CTXN3	NM_001048252	-	-
HTR4	NM_001040169	-	-
GRIN3B	NM_138690	-	-
SLC16A8	NM_013356	-	-
TBXA2R	NM_201636	-	-
TMPRSS9	NM_182973	-	-
OPN1LW	NM_020061	-	-
SLC6A19	NM_001003841	-	-
ZP4	NM_021186	-	-
KIR2DS1	NM_014512	-	-
DAGLA	NM_006133	-	-
ATP2C2	NM_014861	-	-
OR2T4	NM_001004696	-	-
FUT4	NM_002033	-	-
ANKRD46	NM_198401	-	-
MEGF11	NM_032445	-	-
GPR151	NM_194251	-	-
CD84	NM_001184879	-	-
KIR2DL5B	NM_001018081	-	-
P2RX6	NM_005446	-	-
MCOLN2	NM_153259	-	-
LMF1	NM_022773	-	-
CFTR	NM_000492	-	-
ADORA2B	NM_000676	-	-
SLC10A4	NM_152679	-	-
CACNA1H	NM_021098	-	-
FXYD6	NM_001164831	-	-
FITM2	NM_001080472	-	-
ADGRF1	NM_153840	-	-
GRM5	NM_000842	-	-
GPR85	NM_001146265	-	-
FXYD5	NM_144779	-	-
ENPP3	NM_005021	-	-
SLC22A3	NM_021977	-	-
SIGLEC1	NM_023068	-	-
SDC1	NM_001006946	-	-
HTR2B	NM_000867	-	-
ATP4A	NM_000704	-	-
B4GALNT4	NM_178537	-	-
ATP2A3	NM_174953	-	-
LRIG3	NM_001136051	-	-
LRIG2	NM_014813	-	-
SEMA5A	NM_003966	-	-
SLC12A6	NM_001042494	-	-
TMC3	NM_001080532	-	-
OR52B6	NM_001005162	-	-
GPR157	NM_024980	-	-
OR10R2	NM_001004472	-	-
MOGAT1	NM_058165	-	-
SCNN1D	NM_001130413	-	-
FZD7	NM_003507	-	-
HVCN1	BC009731	-	-
PROM1	NM_001145847	-	-
MAVS	NM_020746	-	-
GPR75	NM_006794	-	-
KCNQ2	NM_172107	-	-
KCNK16	NM_032115	-	-
SLC26A7	NM_052832	-	-
ATP7A	NM_000052	-	-
OR9K2	NM_001005243	-	-
NMBR	NM_002511	-	-
ABCB11	NM_003742	-	-
ATP1A1	NM_001160233	-	-
TMEM132A	NM_017870	-	-
ABCG5	NM_022436	-	-
GABRA2	NM_000807	-	-
PLA2R1	NM_007366	-	-
NOX3	NM_015718	-	-
AGTR1	NM_000685	-	-
CD163L1	NM_174941	-	-
NUCB2	NM_005013	-	-
NPC1L1	NM_013389	-	-
GPR107	NM_001136557	-	-
CXCR5	NM_001716	-	-
GPR50	NM_004224	-	-
CDHR1	NM_001171971	-	-
CPT1C	NM_001136052	-	-
GHR	NM_000163	-	-
SCN7A	NM_002976	-	-
SCN1A	NM_001165963	-	-
SCN2A	NM_021007	-	-
ABHD6	NM_020676	-	-
OPRM1	NM_000914	-	-
PTGFRN	NM_020440	-	-
ADGRG2	NM_001079858	-	-
HCN1	NM_021072	-	-
ADAM28	NM_014265	-	-
MRGPRX1	NM_147199	-	-
CXCR2	NM_001168298	-	-
KCNG2	NM_012283	-	-
LRRC8A	NM_001127244	-	-
DMRT2	NM_006557	-	-
CHRM2	NM_001006630	-	-
KCNB2	NM_004770	-	-
LCTL	NM_207338	-	-
SLC6A4	NM_001045	-	-
IGSF23	NM_001205280	-	-
MOSPD2	NM_152581	-	-
MRC1	NM_002438	-	-
TM9SF2	NM_004800	-	-
LRP6	NM_002336	-	-
HHLA2	NM_001282557	-	-
ACE	NM_000789	-	-
ADORA2A	NM_001278497	-	-
ABCC8	NM_001287174	-	-
ADAM10	NM_001110	-	-
ROBO2	NM_001290039	-	-
GFRAL	NM_207410	-	-
ADCYAP1R1	NM_001199635	-	-
L1CAM	NM_000425	-	-
OR2AT4	NM_001005285	-	-
CD300LD	NM_001115152	-	-
HTR3B	NM_006028	-	-
SOAT2	NM_003578	-	-
LILRB2	NM_001080978	-	-
NKAIN2	NM_001040214	-	-
DUOX2	NM_014080	-	-
SLC10A3	NM_019848	-	-
RNF121	NM_018320	-	-
CRHR2	NM_001883	-	-
CRHR1	NM_001145146	-	-
PGAM5	NM_001170543	-	-
GLRB	NM_001166060	-	-
SLC2A7	NM_207420	-	-
MUC13	NM_033049	-	-
SLC22A10	NM_001039752	-	-
IL31RA	NM_139017	-	-
SLC22A25	NM_199352	-	-
SLC16A12	NM_213606	-	-
CLRN1	NM_174878	-	-
KCNE1	NM_001127668	-	-
OPRM1	NM_001145279	-	-
HS6ST3	NM_153456	-	-
CXCR3	NM_001142797	-	-
SCNN1A	NM_001159576	-	-
GLRA4	NM_001024452	-	-
KCNJ1	NM_153764	-	-
DISP2	NM_033510	-	-
MYMK	NM_001080483	-	-
TAS1R1	NM_138697	-	-
SLC34A3	NM_001177316	-	-
GJA8	NM_005267	-	-
P2RY14	NM_001081455	-	-
KCNT1	NM_020822	-	-
IGLON5	NM_001101372	-	-
TRPC4	NM_016179	-	-
COL11A2	NM_080680	-	-
SEMA6A	NM_020796	-	-
VSTM5	NM_001144871	-	-
GPR68	NM_001177676	-	-
GP5	NM_004488	-	-
SLC6A17	NM_001010898	-	-
CLN3	NM_001042432	-	-
ADCY1	NM_021116	-	-
AGTR2	NM_000686	-	-
FOLR1	NM_000802	-	-
HTR2A	NM_001165947	-	-
KCNN2	NM_021614	-	-
ZDHHC3	NM_001135179	-	-
RXFP4	NM_181885	-	-
KCNS1	NM_002251	-	-
KCNG4	NM_172347	-	-
OR10G4	NM_001004462	-	-
OR8K3	NM_001005202	-	-
ITGB1	NM_033668	-	-
TIMM23	NM_006327	-	-
OR7D4	NM_001005191	-	-
CACNA1I	NM_021096	-	-
TMEM178A	NM_152390	-	-
OR1D4	NM_003552	-	-
SLC16A3	NM_001206950	-	-
CUX1	NM_001913	-	-
RXFP1	NM_021634	-	-
PTPRC	NM_002838	-	-
ADCY5	NM_183357	-	-
GP1BA	NM_000173	-	-
SLC5A1	NM_000343	-	-
PTGER4	NM_000958	-	-
ATP8A2	NM_016529	-	-
TSPO	NM_001256530	-	-
GPRC6A	NM_148963	-	-
WFIKKN2	NM_175575	-	-
ACE2	NM_021804	-	-
TMEM251	NM_001098621	-	-
FPR1	NM_001193306	-	-
DYNAP	NM_173629	-	-
C10orf99	NM_207373	-	-
MMP24	NM_006690	-	-
ACKR4	NM_178445	-	-
DLL3	NM_203486	-	-
FLT3LG	NM_001204502	-	-
MCHR2	NM_001040179	-	-
ITPR3	NM_002224	-	-
SEMA6B	NM_032108	-	-
NETO1	NM_138999	-	-
NPHS2	NM_001297575	-	-
GHRHR	NM_000823	-	-
ABCC9	NM_005691	-	-
NPSR1	NM_207172	-	-
SLC4A10	NM_022058	-	-
TMEM151B	AL833884	-	-
SLC24A3	NM_020689	-	-
CDH12	NM_004061	-	-
CSMD1	NM_033225	-	-
CACNA1D	NM_000720	-	-
C2CD2L	NM_014807	-	-
HACD3	NM_016395	-	-
NPY4R	NM_005972	-	-
MFSD6	NM_017694	-	-
CNTNAP5	NM_130773	-	-
SIGLEC8	BC053319	-	-
FCAMR	NM_032029	-	-
CADM2	NM_001167674	-	-
KCNN3	NM_002249	-	-
CACNA1A	NM_000068	-	-
SEZ6	NM_178860	-	-
PANX3	NM_052959	-	-
GRIK4	NM_014619	-	-
TRPM3	NM_020952	-	-
UGT2A1	NM_001301239	-	-
TMEM179	NM_001286389	-	-
SYT7	NM_001300773	-	-
GDF9	NM_001288824	-	-
IL6ST	NM_002184	-	-
SLC6A3	NM_001044	-	-
TMEM198	NM_001303098	-	-
SLC35F4	NM_001080455	-	-
COL26A1	NM_001278563	-	-
GPR137C	NM_001099652	-	-
SLCO5A1	NM_030958	-	-
SOGA3	NM_001012279	-	-
STAB1	NM_015136	-	-
ITGA8	NM_003638	-	-
FRRS1	NM_001013660	-	-
DEFB107A	NM_001037668	-	-
ADORA1	NM_001048230	-	-
GPR132	NM_001278695	-	-
ABCC10	NM_033450	-	-
GPR161	NM_001267611	-	-
CLCNKB	NM_000085	-	-
GPR173	NM_018969	-	-
KLRG1	NM_005810	-	-
SLCO1B3	NM_019844	-	-
DUOX1	NM_017434	-	-
NRROS	NM_198565	-	-
MCOLN1	NM_020533	-	-
SLC1A6	NM_001272087	-	-
GUCA2A	NM_033553	-	-
ABCG2	NM_001257386	-	-
TTYH3	NM_025250	-	-
SLC29A2	NM_001300868	-	-
CHRNA3	NM_001166694	-	-
CERS6	NM_203463	-	-
COL4A2	NM_001846	-	-
FKRP	NM_001039885	-	-
CRB2	NM_173689	-	-
ENG	NM_001114753	-	-
SLC3A1	NM_000341	-	-
STIM1	NM_001277962	-	-
ADAM23	NM_003812	-	-
CD37	NM_001774	-	-
FLRT3	NM_013281	-	-
APLP2	NM_001642	-	-
PAG1	NM_018440	-	-
FOLH1	NM_004476	-	-
TREM2	NM_018965	-	-
VN1R1	NM_020633	-	-
SLC44A1	NM_080546	-	-
SLC11A2	NM_000617	-	-
LPCAT3	NM_005768	-	-
ZDHHC14	NM_024630	-	-
HTR5A	NM_024012	-	-
TMEM117	NM_032256	-	-
LRRC8C	NM_032270	-	-
GPM6A	NM_005277	-	-
GABRB3	NM_021912	-	-
PAM	NM_000919	-	-
GPR21	NM_005294	-	-
SLC25A36	NM_018155	-	-
CLCN5	NM_000084	-	-
SLC27A5	NM_012254	-	-
MOG	NM_002433	-	-
WBP1L	NM_017787	-	-
F2RL2	NM_004101	-	-
CMKLR1	NM_004072	-	-
CRLS1	NM_019095	-	-
CCR6	NM_004367	-	-
GPRC5C	NM_022036	-	-
TBL2	NM_012453	-	-
PIGL	NM_004278	-	-
TSPAN14	NM_030927	-	-
TVP23B	NM_016078	-	-
ORAI2	NM_032831	-	-
TMEM87B	NM_032824	-	-
SDR42E1	NM_145168	-	-
SIRPB1	NM_006065	-	-
MGAT4A	NM_012214	-	-
CD58	NM_001779	-	-
CSPG5	NM_006574	-	-
GPR27	NM_018971	-	-
GPR12	NM_005288	-	-
LARGE1	NM_004737	-	-
KCNJ6	NM_002240	-	-
GP1BB	NM_000407	-	-
FXYD1	NM_021902	-	-
ADGRE2	NM_013447	-	-
XPR1	NM_004736	-	-
PIGU	NM_080476	-	-
STX1B	NM_052874	-	-
MLC1	NM_139202	-	-
ATP11C	AK091552	-	-
OXGR1	NM_080818	-	-
STEAP2	NM_152999	-	-
NIPAL2	NM_024759	-	-
PTCHD1	NM_173495	-	-
KCNK10	NM_021161	-	-
OXTR	NM_000916	-	-
SLC26A8	NM_138718	-	-
PROKR1	NM_138964	-	-
CYP2R1	NM_024514	-	-
SYT13	NM_020826	-	-
KCNC2	NM_139137	-	-
TMX3	NM_019022	-	-
DLL4	NM_019074	-	-
ELN	NM_000501	-	-
B3GNT7	NM_145236	-	-
B3GALT6	NM_080605	-	-
TNFRSF11A	NM_003839	-	-
FZD4	NM_012193	-	-
KCNJ2	NM_000891	-	-
CLCN4	NM_001830	-	-
KCNC4	NM_004978	-	-
TMEM130	NM_152913	-	-
KCNJ9	NM_004983	-	-
KCNA6	NM_002235	-	-
DIPK1B	NM_152421	-	-
ERVW-1	NM_014590	-	-
FAM210A	NM_001098801	-	-
KCNK3	NM_002246	-	-
TRPV6	NM_018646	-	-
KCNE3	BC032235	-	-
BMP2	NM_001200	-	-
GPR20	NM_005293	-	-
KCNF1	NM_002236	-	-
TNFSF8	NM_001244	-	-
B3GAT1	NM_018644	-	-
TACR2	NM_001057	-	-
CCL15	NM_004167	-	-
GLP2R	NM_004246	-	-
GPR35	NM_005301	-	-
HEPH	NM_014799	-	-
SLC26A4	NM_000441	-	-
EDAR	NM_022336	-	-
GABRG3	NM_033223	-	-
FREM1	NM_144966	-	-
TMEM104	NM_017728	-	-
1 AGP acyltransferase 4	NM_020133	-	-
Vasopressin V1b receptor	NM_000707	-	-
RHCE	NM_020485	-	-
TRPV3	NM_145068	-	-
CATSPER1	NM_053054	-	-
APMAP	NM_020531	-	-
CNG1	NM_000087	-	-
FNDC3A	NM_014923	-	-
TMEM183BP	NM_001079809	-	-
SUSD3	NM_145006	-	-
GPR42	NM_005305	-	-
SLC30A7	NM_133496	-	-
DERL3	NM_001002862	-	-
GJA9	NM_030772	-	-
RDH10	NM_172037	-	-
TMEM81	NM_203376	-	-
SLC35E4	NM_001001479	-	-
ODF4	NM_153007	-	-
CACNG5	NM_145811	-	-
KRTAP20-1	NM_181615	-	-
OR2H3	NM_007160	-	-
C9orf89	NM_032310	-	-
SIL1	NM_001037633	-	-
TMEM190	NM_139172	-	-
LRRC3	NM_030891	-	-
gamma Sarcoglycan	NM_000231	-	-
SIT	NM_014450	-	-
PLA2G10	NM_003561	-	-
OR10H3	NM_013938	-	-
RHBL3	NM_138328	-	-
C1ORF151	NM_001032363	-	-
TAS2R3	NM_016943	-	-
TAS2R16	NM_016945	-	-
OR3A2	NM_002551	-	-
KRTAP20-2	NM_181616	-	-
MPZL3	NM_198275	-	-
SNORC	NM_206895	-	-
PRLH	NM_015893	-	-
HLA-DQA2	NM_020056	-	-
OR1G1	NM_003555	-	-
TAS2R1	NM_019599	-	-
TAS2R5	NM_018980	-	-
ITPRIPL1	NM_178495	-	-
Macrophage Inflammatory Protein 1 beta	NM_001001435	-	-
GRAMD4	NM_015124	-	-
Neurokinin 3 Receptor NK3	NM_001059	-	-
GALNTL6	NM_001034845	-	-
MARCHF4	NM_020814	-	-
TAS2R9	NM_023917	-	-
SLC24A6	NM_024959	-	-
SYT10	NM_198992	-	-
PPP1R3A	NM_002711	-	-
GPR156	NM_153002	-	-
DEFB105A	NM_152250	-	-
IGSF3	NM_001007237	-	-
SLFN12L	NM_001145027	-	-
ATP6AP1L	NM_001017971	-	-
SLC6A18	NM_182632	-	-
KCNJ14	NM_013348	-	-
IGSF1	NM_001555	-	-
CNG3	NM_001298	-	-
LRRC37A3	NM_199340	-	-
MFF	NM_001277061	-	-
SYT8	NM_138567	-	-
Stabilin 2	NM_017564	-	-
ROS1	NM_002944	-	-
Epigen	NM_001013442	-	-
C15orf61	NM_001143936	-	-
TMEM225	NM_001013743	-	-
OR7E85BP	NM_001040071	-	-
FAM24A	NM_001029888	-	-
TMEM132C	NM_001136103	-	-
FAM180B	NM_001164379	-	-
C1orf185	NM_001136508	-	-
SMIM10	NM_001163438	-	-
HRCT1	NM_001039792	-	-
Transmembrane protein 88B	NM_001146685	-	-
MARCH I	NM_001166373	-	-
TMEM90A	NM_001105579	-	-
LTK	NM_002344	-	-
TMEM170B	NM_001100829	-	-
TMEM105	NM_178520	-	-
LY6G5C	NM_025262	-	-
SPINT4	NM_178455	-	-
NUP210L	NM_207308	-	-
KRTAP19-6	NM_181612	-	-
DEFB114	NM_001037499	-	-
CLPSL2	NM_207409	-	-
KRTAP19-3	NM_181609	-	-
YWHAH-AS1	NM_015372	-	-
C6orf191	NM_001010876	-	-
IGSF9B	NM_014987	-	-
C1ORF95	NM_001003665	-	-
FAM174B	NM_207446	-	-
MAMDC4	NM_206920	-	-
KRTAP19-8	NM_001099219	-	-
OR2T11	NM_001001964	-	-
OR2G2	NM_001001915	-	-
OPN1MW	NM_000513	-	-
CD11d	NM_005353	-	-
OR4D5	NM_001001965	-	-
OTOL1	NM_001080440	-	-
OR8J3	NM_001004064	-	-
SHISAL2A	NM_001042693	-	-
OR5D13	NM_001001967	-	-
OR10G9	NM_001001953	-	-
OR52J3	NM_001001916	-	-
CEACAM20	NM_001102597	-	-
NPB	NM_148896	-	-
OR8K5	NM_001004058	-	-
OR4C13	NM_001001955	-	-
MSMP	NM_001044264	-	-
OR4P4	NM_001004124	-	-
OR2W3	NM_001001957	-	-
ACP4	NM_033068	-	-
FAM162B	NM_001085480	-	-
OR6S1	NM_001001968	-	-
OR1B1	NM_001004450	-	-
OR8K1	NM_001002907	-	-
OR11L1	NM_001001959	-	-
OR2Y1	NM_001001657	-	-
OR56A3	NM_001003443	-	-
SLC35G6	NM_001102614	-	-
NOPE	NM_020962	-	-
OR2L8	NM_001001963	-	-
OR2T27	NM_001001824	-	-
OR4K1	NM_001004063	-	-
PRSS16	NM_005865	-	-
OR10C1	NM_013941	-	-
OR10P1	NM_206899	-	-
OR2M3	NM_001004689	-	-
OR5AR1	NM_001004730	-	-
OR52E4	NM_001005165	-	-
UGT1A5	NM_019078	-	-
OR2M5	NM_001004690	-	-
HEPHL1	NM_001098672	-	-
OR52N2	NM_001005174	-	-
UGT1A3	NM_019093	-	-
OR1K1	NM_080859	-	-
OR1L8	NM_001004454	-	-
OR4A5	NM_001005272	-	-
OR6Q1	NM_001005186	-	-
OR52K1	NM_001005171	-	-
OR2T35	NM_001001827	-	-
OR1N2	NM_001004457	-	-
OR4D11	NM_001004706	-	-
OR8U1	NM_001005204	-	-
OR52R1	NM_001005177	-	-
OR7G2	NM_001005193	-	-
OR4K13	NM_001004714	-	-
OR51A4	NM_001005329	-	-
OR6C76	NM_001005183	-	-
SLC35G3	NM_152462	-	-
OR13D1	NM_001004484	-	-
OR4S1	NM_001004725	-	-
OR5H2	NM_001005482	-	-
OR51S1	NM_001004758	-	-
OR2D2	NM_003700	-	-
OR2AG1	NM_001004489	-	-
OR6C74	NM_001005490	-	-
LRIT2	NM_001017924	-	-
OR6Y1	NM_001005189	-	-
OR1Q1	NM_012364	-	-
OR5A1	NM_001004728	-	-
OR6C75	NM_001005497	-	-
OR2V2	NM_206880	-	-
OR1S1	NM_001004458	-	-
OR2T12	NM_001004692	-	-
OR10G7	NM_001004463	-	-
OR8U3	NM_001004744	-	-
OR4K17	NM_001004715	-	-
OR52E6	NM_001005167	-	-
OR8H3	NM_001005201	-	-
OR1S2	NM_001004459	-	-
OR2A42	NM_001001802	-	-
OR4N5	NM_001004724	-	-
OR10Q1	NM_001004471	-	-
OR5AU1	NM_001004731	-	-
OR8S1	NM_001005203	-	-
Olfactory receptor 10X1	NM_001004477	-	-
OR2AG2	NM_001004490	-	-
OR5T2	NM_001004746	-	-
OR10A7	NM_001005280	-	-
OR11H6	NM_001004480	-	-
OR2T29	NM_001004694	-	-
OR51I2	NM_001004754	-	-
OR51I1	NM_001005288	-	-
OR5B21	NM_001005218	-	-
OR10AD1	NM_001004134	-	-
OR13F1	NM_001004485	-	-
OR9Q2	NM_001005283	-	-
FAM62C	NM_031913	-	-
UBE2V1	NM_199203	-	-
OR4D9	NM_001004711	-	-
OR4A15	NM_001005275	-	-
OR52E8	NM_001005168	-	-
OR52A4	NM_001005222	-	-
OR1L6	NM_001004453	-	-
OR2L3	NM_001004687	-	-
TSPAN11	NM_001080509	-	-
OR5L2	NM_001004739	-	-
OR52E2	NM_001005164	-	-
C9ORF4	NM_014334	-	-
OR4F6	NM_001005326	-	-
OR5AS1	NM_001001921	-	-
OR2A1	NM_001005287	-	-
OR10V1	NM_001005324	-	-
TMEM232	NM_001039763	-	-
OR8B3	NM_001005467	-	-
OR2T6	NM_001005471	-	-
OR10G3	NM_001005465	-	-
OR5B3	NM_001005469	-	-
OR4K5	NM_001005483	-	-
TEDDM1	NM_172000	-	-
OR51G1	NM_001005237	-	-
OR4L1	NM_001004717	-	-
CHRNG	NM_005199	-	-
OR4B1	NM_001005470	-	-
Fibrillin 2	NM_001999	-	-
OR6N2	NM_001005278	-	-
TMEM132E	NM_207313	-	-
OR4K15	NM_001005486	-	-
SERINC5	NM_001174072	-	-
OR6C70	NM_001005499	-	-
OR6C6	NM_001005493	-	-
OR11H1	NM_001005239	-	-
OR4A47	NM_001005512	-	-
MFSD2B	NM_001080473	-	-
OR8B2	NM_001005468	-	-
LRIT1	NM_015613	-	-
KRTAP6-1	NM_181602	-	-
SLC16A2	NM_006517	-	-
SLC6A16	NM_014037	-	-
APOLD1	NM_001130415	-	-
CHRNE	NM_000080	-	-
XKR7	NM_001011718	-	-
OR2T8	NM_001005522	-	-
CLEC12B	NM_001129998	-	-
KIR2DS5	NM_014513	-	-
SLMAP	NM_007159	-	-
AADACL4	NM_001013630	-	-
OR10H4	NM_001004465	-	-
OR13C2	NM_001004481	-	-
OR5K4	NM_001005517	-	-
LCT	NM_002299	-	-
MEGF6	NM_001409	-	-
Semaphorin 3D	NM_152754	-	-
IMPG2	NM_016247	-	-
DGAT2L6	NM_198512	-	-
DHRS7C	NM_001105571	-	-
PKD2L2	NM_014386	-	-
tenomodulin	NM_022144	-	-
BEAN1	NM_001178020	-	-
Kinectin 1	NM_182926	-	-
OR1E1	NM_003553	-	-
HEPACAM	NM_152722	-	-
ADAM11	NM_002390	-	-
Ficolin 2	NM_015837	-	-
FCRL6	NM_001004310	-	-
TMPRSS11F	NM_207407	-	-
GRIK3	NM_000831	-	-
Cadherin 24	NM_022478	-	-
C2GNT3	NM_016591	-	-
THSD7A	NM_015204	-	-
FAM171A1	NM_001010924	-	-
SUSD5	NM_015551	-	-
GLTPD2	NM_001014985	-	-
MRS2	NM_020662	-	-
LRRC62	NM_052906	-	-
NDST4	NM_022569	-	-
FSH Receptor	NM_181446	-	-
CNGA4	NM_001037329	-	-
LRRC66	NM_001024611	-	-
Neurexin II alpha	NM_015080	-	-
SLC4A9	NM_031467	-	-
MS4A14	NM_032597	-	-
Sodium bicarbonate transporter like protein 11	NM_001174090	-	-
CEACAM16	NM_001039213	-	-
PTCH2	NM_003738	-	-
OR5T3	NM_001004747	-	-
OR56A4	NM_001005179	-	-
OR6K6	NM_001005184	-	-
OR6K3	NM_001005327	-	-
OR4F5	NM_001005484	-	-
OR5B17	NM_001005489	-	-
OR5H14	NM_001005514	-	-
C1orf223	NM_001145474	-	-
C3orf80	NM_001168214	-	-
AMELX	NM_001142	-	-
RNF186	NM_019062	-	-
SLC13A1	NM_022444	-	-
FER1L6	NM_001039112	-	-
OR8G1	NM_001002905	-	-
OR4F4	NM_001004195	-	-
OR4C45	NM_001005513	-	-
Gliomedin	NM_181789	-	-
OR4C16	NM_001004701	-	-
KLHL5	NM_015990	-	-
OPN1SW	NM_001708	-	-
GLG1	NM_001145666	-	-
TMEM121B	NM_031890	-	-
GDPD4	NM_182833	-	-
OR4D2	NM_001004707	-	-
OR2M4	NM_017504	-	-
OR1N1	NM_012363	-	-
B4GALNT3	NM_173593	-	-
OR4N2	NM_001004723	-	-
OR1D5	NM_014566	-	-
PTCHD2	NM_020780	-	-
OR7G1	NM_001005192	-	-
OTOP2	NM_178160	-	-
OR5M9	NM_001004743	-	-
ATP11A	NM_032189	-	-
NXPE2	NM_182495	-	-
OR4S2	NM_001004059	-	-
OR1L1	NM_001005236	-	-
OR14A16	NM_001001966	-	-
KLHDC7A	NM_152375	-	-
OR51B6	NM_001004750	-	-
OR7E24	NM_001079935	-	-
OR4Q3	NM_172194	-	-
OR13C9	NM_001001956	-	-
OR51L1	NM_001004755	-	-
DCST2	NM_144622	-	-
OR13C4	NM_001001919	-	-
OR5A2	NM_001001954	-	-
OR5H1	NM_001005338	-	-
OR5D16	NM_001005496	-	-
OR7C2	NM_012377	-	-
NAALADL1	NM_005468	-	-
Olfactory receptor 13C8	NM_001004483	-	-
OR11G2	NM_001005503	-	-
SLC10A5	NM_001010893	-	-
OR5D14	NM_001004735	-	-
ARSH	NM_001011719	-	-
GJA10	NM_032602	-	-
TMEM132B	NM_052907	-	-
OR51A2	NM_001004748	-	-
OR8U8	NM_001013356	-	-
OR2T1	NM_030904	-	-
CACNA1F	NM_005183	-	-
ATP2B4	NM_001684	-	-
RPRML	NM_203400	-	-
OR1J4	NM_001004452	-	-
PKD1L3	NM_181536	-	-
SPATA31D1	NM_001001670	-	-
SORCS3	NM_014978	-	-
ILDR2	NM_199351	-	-
SLC26A10	NM_133489	-	-
OCSTAMP	NM_080721	-	-
SLC9C1	NM_183061	-	-
SUGT1P4-STRA6LP-CCDC180	NM_020893	-	-
ABCA6	NM_080284	-	-
OR2T3	NM_001005495	-	-
OR2T34	NM_001001821	-	-
OR6C3	NM_054104	-	-
SLC39A10	NM_001127257	-	-
OR4F16	NM_001005277	-	-
LINGO3	NM_001101391	-	-
OR5B2	NM_001005566	-	-
MCTP2	NM_018349	-	-
ABCA10	NM_080282	-	-
Desmocollin 1	NM_024421	-	-
SAMD8	NM_001174156	-	-
VN1R5	NM_173858	-	-
TMEM16K	NM_018075	-	-
HEG1	NM_020733	-	-
ODZ1	NM_001163278	-	-
glycerol 3 phosphate permease	NM_018964	-	-
OR9A2	NM_001001658	-	-
OR4F21	NM_001005504	-	-
TMC2	NM_080751	-	-
LRRC4B	NM_001080457	-	-
OR4F29	NM_001005221	-	-
OR52A5	NM_001005160	-	-
SLC38A8	NM_001080442	-	-
SLC45A1	NM_001080397	-	-
Opn1mw	NM_001048181	-	-
OR10H5	NM_001004466	-	-
PXDN	NM_012293	-	-
ATP8B1	NM_005603	-	-
ATP8B4	NM_024837	-	-
CCDC136	NM_022742	-	-
SLC5A4	NM_014227	-	-
FER1L5	NM_001113382	-	-
UGT1A8	NM_019076	-	-
GRAMD2A	NM_001012642	-	-
OR10J1	NM_012351	-	-
OR10T2	NM_001004475	-	-
SLC12A3	NM_000339	-	-
Connexin 40.1	NM_153368	-	-
OR4F17	NM_001005240	-	-
ATP13A3	NM_024524	-	-
OR52A1	NM_012375	-	-
LTBP3	NM_001130144	-	-
KCNS2	NM_020697	-	-
BRI3BP	NM_080626	-	-
COLCA1	NM_001302644	-	-
UGGT	NM_020120	-	-
CEACAM19	NM_001127893	-	-
CEACAM20	NM_001102600	-	-
ST8SIA6	NM_001004470	-	-
SLC30A10	NM_018713	-	-
CDRT15L2	NM_001190790	-	-
FUT5	NM_002034	-	-
SLC9A4	NM_001011552	-	-
KRTCAP3	NM_001168364	-	-
ELOVL5	NM_021814	-	-
GPR137	NM_020155	-	-
OR3A3	NM_012373	-	-
OR1F1	NM_012360	-	-
CELSR2	NM_001408	-	-
PKD1L1	NM_138295	-	-
TENM2	NM_001122679	-	-
UGT8	NM_001128174	-	-
CEACAM20	NM_001102598	-	-
CEACAM20	NM_001102599	-	-
TMEM201	NM_001130924	-	-
C19orf77	NM_001136503	-	-
DEFB107B	NM_001040705	-	-
DEFB105B	NM_001040703	-	-
XKRY	NM_004677	-	-
FADS6	NM_178128	-	-
ANKLE2	NM_015114	-	-
SPATA31A2	NM_001040065	-	-
MFSD4B	NM_153369	-	-
UTS2D	NM_198152	-	-
SPATA31A3	NM_001083124	-	-
SPATA31A5	NM_001113541	-	-
TMEM63B	NM_018426	-	-
SPATA31A1	NM_001085452	-	-
TNFSF12-TNFSF13	NM_172089	-	-
PKHD1	NM_138694	-	-
OR2W5P	NM_001004698	-	-
FAM163B	NM_001080515	-	-
OR4F3	NM_001005224	-	-
GALNTL4	NM_198516	-	-
MAN2A2	NM_006122	-	-
GXYLT1	NM_001099650	-	-
OR5K1	NM_001004736	-	-
Sidekick 1	NM_001079653	-	-
MCART6	NM_001012755	-	-
MINAR1	NM_015206	-	-
LHCGR	NM_000233	-	-
ABCB4	NM_018849	-	-
COL24A1	NM_152890	-	-
MMEL1	NM_033467	-	-
CD35	NM_000573	-	-
CACNA1E	NM_000721	-	-
ABCB4	NM_000443	-	-
Teneurin 4	NM_001098816	-	-
Contactin 3	NM_020872	-	-
FXYD6P3	NM_001099278	-	-
Desmocollin 3	NM_001941	-	-
Neurofascin	NM_001005388	-	-
C6orf138	NM_001013732	-	-
OR5K3	NM_001005516	-	-
VSIG10L	NM_001163922	-	-
SLC9C2	NM_178527	-	-
Protocadherin beta 13	NM_018933	-	-
PCNX1	NM_014982	-	-
Flamingo homolog 1	NM_001407	-	-
KCNH5	NM_139318	-	-
LMTK3	NM_001080434	-	-
EVC2	NM_147127	-	-
ABCA2	NM_001606	-	-
CACNA1S	NM_000069	-	-
TMEM235	NM_001204212	-	-
C6orf70	NM_001278532	-	-
OR10K2	NM_001004476	-	-
CMTM1	NM_052999	-	-
SLC22A31	NM_001242757	-	-
TMEM191C	NM_001207052	-	-
UMODL1	NM_001004416	-	-
ATP8B2	NM_020452	-	-
FAT4	NM_024582	-	-
SUCO	NM_014283	-	-
KIAA1549	NM_020910	-	-
OR5AC2	NM_054106	-	-
FAM73A	NM_198549	-	-
RTP1	NM_153708	-	-
MUC4	NM_004532	-	-
DCHS1	NM_003737	-	-
GRIK5	NM_001301030	-	-
OR10A6	NM_001004461	-	-
SLC9A7	NM_001257291	-	-
OR51T1	NM_001004759	-	-
C6orf192	NM_052831	-	-
THSD7B	NM_001080427	-	-
SLC20A2	NM_001257180	-	-
HIAT1	NM_033055	-	-
MRC1L1	NM_001009567	-	-
UGT2B17	NM_001077	-	-
OR4C3	NM_001004702	-	-
Nav1.6	NM_014191	-	-
LRRC37A	NM_014834	-	-
VGCNL1	NM_052867	-	-
MUC17	NM_001040105	-	-
Plexin D1	NM_015103	-	-
OR5W2	NM_001001960	-	-
RGS9BP	NM_207391	-	-
TRPM1	NM_002420	-	-
SLC4A4	NM_001098484	-	-
GRM2	NM_000839	-	-
GRIN2B	NM_000834	-	-
TRPV1	NM_080704	-	-
PVRL4	NM_030916	-	-
PVRL4	NM_030916	-	-
TNFSF9	NM_003811	-	-
GRM5	NM_001143831	-	-
CNGB3	NM_019098	-	-
ATP7B	NM_000053	-	-
GUCY2D	NM_000180	-	-
Ellis van Creveld syndrome	NM_153717	-	-
SMIM15	NM_001048249	-	-
OR8H2	NM_001005200	-	-
SIGLEC14	NM_001098612	-	-
SLC24A4	NM_153646	-	-
OR4K14	NM_001004712	-	-
KIR2DL5A	NM_020535	-	-
UNC5C	NM_003728	-	-
GRID2	NM_001510	-	-
PCDH11Y	NM_032973	-	-
PCDHA9	NM_031857	-	-
SORCS1	NM_052918	-	-
TRPM4	NM_017636	-	-
ABCG4	NM_022169	-	-
HTR4	NM_001040171	-	-
DEFB115	NM_001037730	-	-
CHRM3	NM_000740	-	-
GABRQ	NM_018558	-	-
TPRA1	NM_001136053	-	-
PPP1R3F	NM_033215	-	-
FNDC9	NM_001001343	-	-
RNF222	NM_001146684	-	-
MRC2	NM_006039	-	-
GPR89C	NM_001097616	-	-
MXRA7	NM_001008528	-	-
OR7G3	NM_001001958	-	-
OR6B3	NM_173351	-	-
OR52D1	NM_001005163	-	-
OR6X1	NM_001005188	-	-
EMR3	NM_032571	-	-
OR4X1	NM_001004726	-	-
OR7A10	NM_001005190	-	-
OR2T5	NM_001004697	-	-
OR51A7	NM_001004749	-	-
OR51V1	NM_001004760	-	-
OR2M2	NM_001004688	-	-
OR51D1	NM_001004751	-	-
OR4M2	NM_001004719	-	-
OR6K2	NM_001005279	-	-
OR9I1	NM_001005211	-	-
OR1I1	NM_001004713	-	-
OR9G9	NM_001013358	-	-
ATP9A	NM_006045	-	-
OR10K1	NM_001004473	-	-
TMPPE	NM_001039770	-	-
TMEM74B	NM_018354	-	-
OR12D2	NM_013936	-	-
OR6C2	NM_054105	-	-
CYP2A13	NM_000766	-	-
PLD6	NM_178836	-	-
ANO8	NM_020959	-	-
ZAN	NM_003386	-	-
ATP13A5	NM_198505	-	-
USP19	NM_006677	-	-
anoctamin 5	NM_213599	-	-
LRRC38	NM_001010847	-	-
XKRY2	NM_001002906	-	-
COL14A1	NM_021110	-	-
ABCA4	NM_000350	-	-
RNF122	NM_024787	-	-
OR4C11	NM_001004700	-	-
OR10Z1	NM_001004478	-	-
OR1L4	NM_001005235	-	-
OR9G4	NM_001005284	-	-
LPPR4	NM_014839	-	-
IGSF9	NM_001135050	-	-
PIGS	NM_033198	-	-
LRFN1	NM_020862	-	-
OR10A3	NM_001003745	-	-
OR9G1	NM_001005213	-	-
OTOP3	NM_178233	-	-
GJE1	NM_181538	-	-
SPEM2	NM_175734	-	-
OR52H1	NM_001005289	-	-
OR5AN1	NM_001004729	-	-
SorLA	NM_003105	-	-
